# Supplementary material for: MTAP loss correlates with an immunosuppressive profile in GBM and its substrate MTA stimulates alternative macrophage polarization
Source: Sci Rep. 2022 Mar 9;12:4183. doi: 10.1038/s41598-022-07697-0 (PMC8907307; doi:10.1038/s41598-022-07697-0)
Supplement: Supplementary file 3 — Supplementary Information 3. [file 41598_2022_7697_MOESM3_ESM.xlsx]

## Sheet: 643genes
Supplementary Table 1: Differential expression of immune cell-related genes in MTAP-low versus MTAP-high GBMs
	TCGA-28-5216-01	TCGA-02-0038-01	TCGA-02-0021-01	TCGA-02-0057-01	TCGA-02-0046-01	TCGA-02-0054-01	TCGA-06-1087-01	TCGA-19-5960-01	TCGA-32-2634-01	TCGA-06-0206-01	TCGA-02-0075-01	TCGA-02-0011-01	TCGA-19-1390-01	TCGA-26-5133-01	TCGA-28-5209-01	TCGA-06-0130-01	TCGA-28-2509-01	TCGA-19-2621-01	TCGA-76-4932-01	TCGA-12-3646-01	TCGA-19-2623-01	TCGA-02-0024-01	TCGA-28-5215-01	TCGA-02-0043-01	TCGA-41-4097-01	TCGA-02-0116-01	TCGA-02-0009-01	TCGA-08-0386-01	TCGA-12-1600-01	TCGA-32-2491-01	TCGA-26-5132-01	TCGA-27-1838-01	TCGA-02-2485-01	TCGA-15-0742-01	TCGA-14-0867-01	TCGA-32-2632-01	TCGA-12-3644-01	TCGA-12-0692-01	TCGA-28-5208-01	TCGA-06-5858-01	TCGA-28-5214-01	TCGA-02-0070-01	TCGA-02-0034-01	TCGA-41-5651-01	TCGA-02-0003-01	TCGA-14-3476-01	TCGA-06-0197-01	TCGA-06-0176-01	TCGA-06-0176-01
MTAP	4.13145	4.01666	3.57621	3.49627	2.87852	2.75446	2.60043	2.59067	2.47726	2.46025	2.4259	2.39912	2.39687	2.34512	2.24498	2.21137	2.13553	2.11252	2.08854	2.08429	2.07954	1.96553	1.96128	1.79819	1.768	1.75114	1.74528	1.64469	1.60268	1.56624	1.55972	1.55679	1.55164	1.47793	1.47501	1.46409	1.43948	1.41836	1.35797	1.34867	1.33471	1.32235	1.27591	1.26286	1.24623	1.23079	1.18131	1.16685	1.15803
TRIB2	-0.912089	-3.27403	-1.93444	-1.8081	-1.54387	-1.66156	-1.38975	1.07776	-0.225558	-0.954089	0.481502	-3.39034	2.06509	0.806156	-2.14949	0.0718912	-0.377329	0.814866	0.843023	-1.07594	-0.580074	-3.11439	-0.628753	0.254748	0.509811	-0.000628467	-1.7995	-0.821081	0.957215	-0.00661927	-1.06853	0.245667	1.02939	1.11127	0.759307	0.167994	-1.4573	0.763803	-1.87067	0.0829491	-1.6274	1.06441	-2.30875	0.872181	-1.38221	-1.28972	-0.952421	-0.839955	-0.340527
SCG2	-2.30255	-2.84609	-2.95177	-2.25985	-1.49138	-2.64303	-0.877594	-0.269968	-0.352077	-0.00449069	1.21045	-2.87869	-1.41435	0.228461	-2.5257	0.982967	0.222198	0.234746	0.178672	-0.557811	-0.122612	-2.16702	-1.46774	-2.32177	1.1505	-1.31709	-1.19741	0.518594	-0.717926	0.579527	-0.711177	-0.295647	1.25168	-0.544813	0.721045	0.374849	-0.19451	-0.693693	-2.65862	0.295322	-0.723963	0.574607	-2.90195	0.942093	-2.07985	-1.07477	0.420536	-0.0565974	0.437137
PDE4B	-1.56583	-3.7789	-3.70854	-3.24713	-2.34655	-3.41762	-2.64818	-0.203271	-0.170676	-1.71703	-0.41711	-0.829853	0.377277	0.353913	-2.47638	-1.48956	-0.178231	0.768024	0.368341	-1.7668	-0.789867	-0.577689	-1.3543	-2.75122	0.915579	-1.38448	-1.38727	-1.20454	0.628881	0.536832	-0.339058	-0.93614	-0.19319	0.544872	-0.307735	0.575021	-0.203808	-1.19673	-2.15977	-0.369939	-2.24777	1.13046	-3.09086	0.546228	-1.52933	-0.920708	-0.645662	-1.85367	-1.5079
CDH2	-3.93516	-4.06788	-0.978732	-0.0916395	-2.90473	-1.01767	0.287576	0.366672	-0.123829	-0.699035	0.653505	-0.775459	1.00136	-0.46454	-3.92346	-0.609134	0.988662	0.539974	-0.610841	-0.248973	0.64203	-3.70766	-3.8235	-0.723963	1.23731	-0.771437	-3.19061	0.0354708	0.905386	1.22534	0.379379	-0.731436	1.39788	0.759672	0.712484	0.516842	-1.23296	-0.221068	-2.67622	1.2134	-2.22624	1.19867	-3.08969	1.05179	-3.35764	-1.08577	0.442397	-1.19817	-0.735621
GNG7	-2.45702	-1.3843	-1.33754	-1.6549	-1.46776	-1.02811	-2.10667	-0.0730388	0.207666	-1.53237	-0.708026	0.0927766	1.1637	0.463578	-2.11878	-1.06692	-0.651096	0.233548	0.204471	-0.126068	-0.185238	-1.30671	-1.84586	-1.93138	0.019129	-2.54538	-1.52154	-1.06693	0.657091	-0.489597	-0.515598	0.172055	0.443401	0.0201398	-0.420959	0.733365	2.03394	-1.32333	-1.79924	0.494519	-1.92678	-0.218515	-0.605758	-0.574493	-0.753408	0.520533	-0.159801	-1.17195	-1.56886
GATM	-1.26848	-3.74954	-1.9188	-2.87546	-2.10214	-2.01863	-3.14306	1.14533	0.401522	-1.26528	0.749817	-0.48997	0.193955	-0.115552	-1.66903	-1.6107	0.555776	1.18014	-0.0563923	0.480607	0.191099	-3.58556	-1.76188	-2.99905	0.863367	-3.26175	-2.65848	0.0707016	0.405558	1.06074	0.940793	-0.0897633	0.598843	0.505259	0.610845	0.501977	0.668723	-1.19494	-2.36372	0.463344	-2.05131	0.630257	-2.84253	0.168705	-2.83899	-0.468251	0.17374	-0.287036	-0.232774
SEC14L1	-0.22159	-2.31869	0.0607786	-1.36767	-2.50232	-0.0325108	-1.12332	-0.0076041	-0.0840564	-1.77269	0.937441	-0.71563	-0.176854	0.291413	-2.50122	-1.16394	-0.838273	1.23094	0.541529	-0.572739	-0.40073	-0.451213	-0.681182	0.87179	1.02912	-0.673787	-1.63844	-0.115873	0.813914	0.686832	-0.379839	0.334631	0.0374612	0.211775	0.22534	0.228288	-1.92683	-0.374684	-2.30736	-0.0649778	-1.41773	0.381686	-1.78574	-0.141246	-0.362839	-2.82997	-0.0800692	-1.16078	-0.878312
MYL6B	-1.62872	-1.2987	-1.72837	-1.22054	-2.2757	-1.77254	1.12284	0.131751	1.16066	-0.63837	-1.83522	-0.902572	-0.440254	0.519162	-2.8601	-0.190882	0.657543	0.433354	0.572194	1.89468	-0.843151	-0.0293715	-4.01262	-1.14795	-0.388206	-0.887917	-1.85743	-0.201507	0.402215	-0.0258828	-1.29255	-0.726075	0.700028	0.467087	0.343968	0.298469	0.803757	0.549512	-0.934264	-0.204542	-0.165754	0.751975	-5.31547	-0.427946	-2.58627	-0.0624457	-0.772391	-0.401839	-0.632327
CD151	-1.26537	-0.320317	1.15586	1.06711	-1.13989	-0.297854	-1.11137	-0.0521288	-0.499345	-0.0432564	-0.018242	-2.57702	-0.795939	-0.721298	-1.53805	1.19699	0.768544	-0.0107951	-0.732218	-0.202676	-0.395307	0.905012	-1.18356	1.02733	0.323646	1.10739	0.858267	0.292474	0.29166	1.6009	0.904576	-1.044	-0.185192	0.340444	0.303732	0.605945	-1.39178	0.447911	-0.833509	0.160871	-0.190247	0.518976	0.145705	-0.771016	-0.489119	-1.47888	0.629025	-0.834502	-0.894281
ANXA5	-1.36966	-1.54624	-1.24851	-1.51299	-1.15039	-1.74774	-2.1822	0.111378	0.299545	0.0806163	0.77486	-1.98865	-0.723406	-0.152354	-2.31351	0.484109	0.251471	1.24411	-0.0941121	0.401296	1.26667	-0.281928	-1.22264	-0.32928	0.428989	-0.0447523	-0.876765	0.448491	1.67664	0.703216	0.870688	0.165571	-0.453284	0.493738	0.158474	0.593872	-0.157046	-0.441828	-1.18115	0.736151	-1.61562	-0.313236	-2.48536	-0.271139	-1.12602	-1.47058	0.507619	0.276202	0.161641
CD63	-2.3401	-2.22653	-0.779058	-1.1073	-1.00777	-0.271916	-0.648572	1.67335	0.119062	0.929521	0.00656529	-4.00807	-1.06213	-0.0339227	-1.56804	0.0881858	0.486345	0.598695	0.041448	-0.507232	-0.0208825	-0.419527	-1.24226	0.872994	0.986049	-0.827147	-0.762405	-1.18468	0.00798984	1.61116	-1.61022	0.445159	0.24837	0.427357	0.454292	1.46364	0.740981	-0.491152	-1.72141	0.446565	-1.50628	0.565827	-1.51158	-2.61118	-1.05323	-0.443065	0.680642	0.807744	0.698558
LRP1	-2.19914	-2.33767	-2.17271	-1.4203	-1.59666	-1.88623	-1.59846	-0.447042	-0.371745	-0.824821	0.723546	-2.38881	0.351578	0.124071	-1.90731	1.13306	0.174191	1.30807	-0.098424	-1.42661	-0.699654	-2.00106	-0.657866	-0.404544	1.57193	-1.28214	-0.842972	-0.247678	0.594585	0.723367	-0.204247	0.417617	-0.752176	0.432758	-0.334036	1.30999	-0.916313	-0.268942	-1.50671	0.721341	-2.02035	1.53466	-0.544139	0.0514243	-0.975821	-1.70849	-0.918195	-1.59868	-1.12739
TYRO3	-1.14352	-0.804525	-0.382247	-1.21834	-1.42273	-1.18229	-0.451533	2.06813	0.72292	-1.19789	-0.740323	-1.84271	1.36298	0.454894	-1.9734	-1.2221	0.983861	1.16582	0.625697	-1.04044	-0.0830461	-0.224985	-1.52488	-0.848175	0.737517	-0.490537	-1.97791	-0.463526	-0.347558	1.04144	0.372473	-0.252314	0.396799	0.759603	0.488593	0.207871	-0.890457	-1.1464	-1.56146	1.23191	-2.11471	0.416046	-1.08827	0.324117	-1.70534	-1.24662	-0.933593	-1.06485	-1.0657
FYN	-3.74574	-2.1898	-2.72056	-2.8292	-3.3029	-3.80765	-0.801427	0.377306	0.738425	-1.50627	0.563785	-2.02285	1.60142	0.693874	-4.37448	-0.954637	-0.0709375	0.426713	0.826027	0.216569	0.309323	-2.97855	-3.58657	-0.863435	0.000773923	-1.49452	-2.5439	0.220504	0.41262	0.979969	0.125815	0.0890123	0.820162	-0.22337	0.035917	-0.0267811	-0.658196	0.62817	-2.85115	0.271348	-2.81332	0.638557	-3.11199	1.40433	-1.68584	-0.782993	0.189573	-0.900387	-0.361607
CSRP2	-1.0296	-1.60966	-2.68318	-1.68731	-0.749179	-2.78436	0.792396	-1.32755	-0.180978	-0.417445	0.834526	-3.41375	-1.33189	-0.273746	-2.46305	-0.0819562	0.490836	0.459392	-0.295175	1.00211	-0.121765	-0.0884813	-0.438196	-0.686746	0.927546	-1.52927	-2.45406	1.12261	0.916841	0.0315871	0.195968	-0.972994	0.587498	0.320678	0.328139	0.500662	-0.543034	-0.952754	-2.09086	0.312715	-2.03051	0.264991	-3.04861	0.255271	-0.852092	-0.807556	1.15019	-0.744951	-0.70769
PDPN	-1.03169	-2.34707	-2.59965	-0.841381	-1.20259	-2.18595	-1.76721	0.621053	0.424561	-0.640159	0.763717	-2.36039	-1.49886	-1.29773	-1.76708	-0.0421914	0.825213	0.00011571	-1.33464	-0.557381	0.363129	-2.59501	-0.0549588	-0.564655	0.506443	-1.34968	-1.08887	0.0249909	0.0264327	1.4325	0.352336	0.444967	0.683948	0.319659	0.906997	-0.538664	0.490791	-0.00792415	-2.25063	-0.804679	-2.3266	0.928947	-1.35334	0.158981	-0.645322	-0.886385	1.17589	0.575732	0.541174
CD79B	0.020817	0.131202	0.0887384	0.139977	1.10899	1.20857	-0.788785	-0.850872	-1.14079	1.1772	-0.875939	10.7835	-0.63068	0.128073	0.676686	-0.080995	-0.86087	-0.969441	0.0141615	-0.515486	0.301683	0.81087	1.87696	-0.555412	-1.06947	-0.956685	2.03895	-0.0621951	-0.637762	-0.722265	0.337619	-0.353394	-0.907179	-0.218634	0.327507	1.26355	0.17992	0.402207	2.31112	-1.45352	1.61554	-0.325991	2.22006	-0.861216	5.23079	1.17116	0.710111	1.06098	-0.216301
HRH1	-2.22532	-0.854712	-0.204401	-1.04283	-1.85623	-2.08905	-1.49637	2.36032	-0.0264225	-0.619363	1.75838	-2.38961	-1.54258	0.359588	-1.94378	-0.289675	1.51607	1.16537	0.44627	-0.866078	0.8798	-0.616765	-1.76132	0.110758	0.557595	-1.10762	-0.932126	-0.473827	0.117808	2.00748	0.53435	0.433534	-0.0412746	-0.0573628	0.494869	0.772031	-0.97033	-0.390265	-1.8345	0.198874	-1.89146	1.26608	-1.65789	-0.960141	-1.73948	-1.13469	2.29341	0.0956676	0.162767
IL5RA	0.448975	1.76805	2.22901	1.45474	2.32273	2.74113	-0.653743	-0.916214	-1.009	2.25539	-0.735812	1.77805	-0.530543	0.075503	0.948437	0.496282	-0.482593	-0.153966	-0.66788	-0.104393	0.417619	1.77625	0.144715	1.07691	-1.31432	-1.41254	0.717414	-1.42004	-0.448593	-1.16038	-0.870834	-1.81728	-1.55156	2.09643	-0.820108	-0.540755	0.689093	0.606486	1.07251	-1.38352	0.908781	-0.402968	3.38679	-0.933533	4.24877	0.50667	1.38851	1.43949	0.737805
CREB5	-0.949767	-2.11884	-2.04767	-2.46733	-1.96014	-2.04204	-1.73523	2.49605	0.0406884	-1.20039	0.489164	-2.08918	2.39686	-0.164393	-2.30244	-0.776984	-0.372457	0.318799	-0.0405769	-0.994335	0.365773	0.496371	-0.895625	-1.90879	-0.0144187	-1.02499	-2.38692	-0.316529	0.860012	-0.0584847	-0.352722	1.24921	1.00044	1.1798	-0.504143	-0.234821	-1.5729	0.715846	-2.23337	0.640513	-2.4047	0.144055	-1.72891	1.48981	-2.24093	-1.3134	-0.423965	-1.39375	-0.537312
EMP1	0.100672	-2.97936	0.479478	-0.475673	-1.49256	-1.39545	-0.0224007	-0.341091	0.251129	0.822632	0.0314803	-4.39642	-1.4988	0.856097	-0.951681	0.581135	1.48371	0.188837	0.795021	0.155684	0.444489	-3.60431	0.36698	0.69655	0.656991	-0.831788	-0.143737	-0.278936	-0.6795	2.11876	0.901639	0.246125	0.317267	0.31661	0.846069	0.511669	0.330359	-0.190202	-1.58826	-0.0106458	-1.4795	1.19174	-1.58215	-0.551833	-0.528661	-0.593853	0.0763857	-0.26367	-0.168599
CHST12	-1.23842	-0.807766	-0.671104	-2.11166	-1.61664	-2.29778	-0.483303	1.14132	-0.119504	-0.239479	0.45914	0.317484	0.435352	-0.829676	-0.59505	-0.0587924	1.01289	0.869558	-0.92627	0.43135	0.978239	-1.31824	-0.528109	-0.357055	-0.17001	0.763617	-0.964517	0.694764	-0.215428	1.40202	-0.430347	1.27974	1.15361	0.461475	1.01993	1.20613	-0.198329	0.182331	-1.18492	0.671239	-1.59999	0.520699	-0.835089	1.00453	-0.127782	-1.46397	-0.230662	0.418566	-0.56553
TACSTD2	2.14775	2.21107	3.36996	2.54637	4.19913	3.86875	-0.741027	-1.10204	0.732793	1.81659	-0.355854	0.0151138	-0.746721	-0.376884	4.30902	0.554301	-0.849314	-1.06819	-0.829308	-0.989476	-0.0736189	0.317582	4.15685	1.7128	-0.611003	1.25524	1.49048	-0.594295	-0.77364	0.430439	-0.47269	-1.1573	-1.26574	0.941255	0.371924	-0.982921	-0.552364	1.42902	2.99439	-0.89605	2.07895	-0.838275	4.53221	-1.02919	2.55043	1.47144	0.957544	2.59485	1.92104
B3GAT1	-2.86613	-2.26569	-2.15551	-2.37379	-2.1647	-1.59881	-0.74526	1.14103	0.715777	-1.64095	-0.292261	-2.24223	1.24966	0.998397	-3.1886	-2.08833	0.863313	0.666152	0.885213	-0.0772411	0.482446	-2.74672	-2.7547	-1.98253	-0.272042	-2.58787	-2.27446	-0.196932	0.561786	0.430982	-0.14535	0.224171	0.591874	0.695408	0.531704	0.341372	0.689298	-1.13942	-2.02575	0.654037	-2.96932	0.174328	-1.29852	1.24657	-1.95485	-0.0909426	-0.907151	-1.82098	-1.02174
EIF1	0.787655	-0.840938	-0.156926	-1.58716	-1.33512	-3.52069	0.837166	1.82514	0.932377	-2.45647	1.07067	-2.69913	1.08239	0.719641	-0.946775	-1.84645	0.279322	0.054894	0.668571	0.315428	-0.383918	-0.681524	-0.257933	-1.35076	-0.626501	-0.521134	-1.18896	-0.284982	-0.751911	-0.201905	-0.0899267	-1.35412	1.06182	-0.295972	0.861329	0.0466144	-0.114689	-0.695348	-1.42012	1.73695	-1.07089	-0.548063	-3.33433	1.04651	0.269938	-2.14868	-0.325718	-0.510641	-0.143835
CD160	0.618048	0.282426	0.165122	0.540054	2.3977	3.11216	-1.13588	-0.48008	-0.962916	1.98051	-1.12369	1.63177	-1.44228	0.525003	1.00991	0.484889	-1.16926	-0.711548	0.37042	-0.0196447	-1.17518	0.718898	-0.362688	-0.110289	-0.164961	-0.721438	0.431087	-0.59084	-0.128972	-1.32674	0.181047	-0.455307	-0.256632	0.00835558	-0.525684	-0.506967	-0.396473	-0.143999	1.32983	-1.49176	0.902143	-1.04101	5.94567	-0.549546	3.13662	-0.0861069	1.57018	0.625881	-0.258587
TNFRSF1A	-0.999624	-0.0177695	0.894345	-0.350579	-1.32118	-0.815366	-1.73989	-0.564547	-0.261208	0.403502	0.0697161	-2.81508	-1.79158	0.539468	-0.0614803	1.07038	1.18913	0.304557	0.205247	-0.824743	0.232948	-0.536173	0.595178	0.13572	0.23667	-0.387112	-0.707314	-0.963875	0.112339	1.01672	-0.12925	0.972435	-0.145304	-0.28376	0.682296	0.699775	-0.73128	-0.230949	-1.74309	0.708791	-1.92481	0.840036	-0.864867	-1.27131	-0.59143	-1.62705	0.824934	0.265647	0.0127964
CXCR6	0.0542423	0.712657	0.164399	1.17613	4.73906	1.92235	-0.76381	-0.0807241	-0.335391	0.714032	0.406921	0.527349	-0.405016	-0.3906	4.15369	1.15267	-0.391487	-0.174282	-0.945371	0.0225462	1.29975	0.370795	2.27805	0.79936	0.669828	-0.152489	2.01726	-0.648533	-0.619985	-0.692532	-0.345318	-0.45564	0.515438	-0.440973	-0.546808	1.87819	0.286816	-0.349661	2.75206	-0.743536	1.2414	-0.318673	3.97107	-0.581808	5.96838	-0.950147	0.665217	0.539543	0.0621861
RAB38	5.79491	-0.757772	2.58877	3.65804	3.64692	2.48564	-0.000843579	-0.106139	-0.0239757	1.4905	0.0933687	5.40398	-0.249529	-0.483131	4.62126	-0.140619	0.555437	-0.541632	-0.389746	-0.250332	-0.388828	2.53626	4.84518	2.61873	0.367688	4.53578	0.322635	-0.810666	-0.294771	1.04534	-0.338129	-0.390967	-0.674339	-0.377483	0.959955	-0.347597	0.300679	-0.630342	-0.230882	0.574718	1.90093	0.0168533	1.35895	0.00242768	1.64315	0.366523	0.540551	1.55701	1.28493
CYP27B1	-0.358822	0.66268	0.0606566	-0.2264	0.413136	-0.452741	0.178175	4.29187	-0.184782	-0.420761	-0.377815	-0.21446	0.42214	-0.274027	-0.0697495	-0.195666	-0.267021	0.045878	-0.482863	-0.456647	-0.235233	-0.0400619	0.683925	-0.0698693	-0.257154	0.239473	-0.326644	-0.352791	-0.576257	-0.271228	-0.669948	1.27276	3.48921	-0.143501	-0.718964	-0.152539	-0.315725	0.0252912	-0.416839	-0.466924	-0.204702	-0.170166	0.0474723	3.17669	0.479315	-0.232518	0.100446	-0.097394	-0.17114
ARHGAP25	-0.529692	-2.62277	-2.0582	-1.25959	-0.32583	-1.22028	-1.63748	0.329879	-0.471605	-0.523097	-0.0722112	-1.04513	-0.162231	0.127737	-0.932974	2.07948	-1.26414	-0.209598	-0.0217331	-0.828807	0.756154	-3.00196	0.897811	-0.287078	-0.107223	-2.21008	-0.520419	-1.28485	-0.143271	1.32765	-0.441047	1.00467	0.353318	-0.492288	-1.15365	2.17645	-1.01477	-0.230707	-0.35749	0.625682	-0.419514	-0.942139	-0.0814391	-0.137442	2.15621	-0.671431	-0.011043	-0.939315	-0.824756
IGFBP5	-2.12378	-2.30434	-2.5164	-1.35685	-1.15257	-2.28536	-1.37834	0.109736	0.666523	-0.190295	1.31162	-2.33094	1.16063	-1.45617	-1.15881	-1.05105	0.513895	1.50347	-1.35147	-0.785674	1.3566	-0.492288	0.765726	-0.587406	1.83204	-0.816277	-0.604842	1.31103	-0.290186	-1.24715	0.670687	0.292424	-0.472453	-0.946648	1.00677	0.99649	-0.686684	0.254572	-1.38897	1.91228	-1.37911	1.005	-1.6812	1.40615	-1.11389	-1.00196	-0.603467	-0.0667402	0.346731
DUSP6	0.144471	-3.96958	-0.859729	-0.223661	-0.573941	-0.00260226	-1.38107	1.51578	-0.673727	0.0609382	0.123296	-3.33097	1.02159	0.163116	-1.67765	0.347253	0.343736	0.982024	-0.0427827	-1.37053	-0.542985	-0.39481	1.55587	1.49623	1.30735	-0.210833	0.170296	-0.780903	0.680664	1.03282	-0.156769	-0.0460382	0.914182	0.72131	0.436682	1.16799	-0.891611	-0.244611	0.181874	0.117503	-0.0977343	0.68939	0.666149	-0.03154	-0.558413	-1.82099	0.624866	-0.800178	-0.544112
CLCN5	-0.752233	0.532977	0.388378	0.578529	0.0461407	0.347703	-1.12422	4.65931	0.528803	1.81906	3.06964	0.0695895	1.10154	-0.134078	-0.964575	1.09631	0.255666	1.02127	-0.198856	0.979552	0.573883	5.66084	-0.990785	-0.0471155	0.79267	1.28467	2.54707	0.715294	-0.454836	0.216664	-0.905739	1.14962	0.728961	0.972308	-0.649447	1.05934	-0.289076	2.45715	-0.56833	4.59055	0.160824	1.09987	-0.134623	0.978752	-0.21279	-0.391989	0.83567	1.90015	3.72543
ABAT	-3.44921	-4.05903	-3.81201	-3.02166	-3.12361	-3.35915	-2.56484	1.23311	0.939205	-3.14634	-0.750804	-3.30161	1.23923	0.184715	-3.01443	-2.56278	0.330132	1.55221	0.222713	0.789167	0.375936	-3.5125	-3.05882	-2.8665	0.523316	-1.37156	-0.781325	0.592787	0.567389	-0.381798	-0.175065	0.441035	1.05982	0.760832	-0.200837	0.123353	-0.155699	0.7968	-3.1975	0.600993	-2.00285	0.702121	-2.89427	1.42078	-2.82957	-0.162986	-0.946553	-2.1023	-1.62857
HIGD1A	-0.795006	-2.36077	-1.03317	-1.24234	-0.502585	0.284757	-1.56087	-0.991907	0.298209	0.0199182	-0.635833	-1.00518	-0.721404	0.769631	-0.393858	-1.74919	0.792511	1.27014	0.907397	1.08274	1.27823	-0.643956	-1.21889	-0.172012	0.959875	-1.03774	-1.33249	0.285245	0.0253655	0.139695	-0.906214	-1.23053	0.307516	-0.812508	-0.154986	1.4959	1.80444	-1.2454	-1.23889	0.380284	-0.812697	-0.0918548	-3.94284	-0.623122	-1.8937	0.879739	1.414	-0.226322	-1.27278
NOTCH3	0.609998	-1.10697	0.150221	-0.413645	-0.115343	-1.42518	-1.0924	-0.409875	-0.029128	0.0747834	0.151375	-1.98511	-1.03812	0.521893	-0.20229	1.18294	0.552488	0.0230198	0.858391	-1.54579	0.829683	-1.4467	0.643622	-0.251469	-0.221937	-1.87483	-0.474141	-0.207231	0.396057	1.21511	1.61777	0.552567	0.161435	-0.493228	1.10732	-0.283426	-0.507193	0.0260828	-1.18617	2.25087	-1.00469	0.754348	-0.271111	0.497295	-0.406705	-1.46414	-1.27804	0.0448415	0.857996
HDC	-0.0723818	1.14016	0.138599	0.201312	1.45122	2.43593	-0.604214	-0.770458	-0.924065	0.606813	-0.331564	-0.44301	-1.21735	0.0166051	-0.225017	0.345562	0.945122	0.0190317	-0.041213	0.257093	-0.449375	0.140553	1.49986	-0.0259345	0.0711871	-0.716103	2.91039	2.47022	-0.416432	-1.06634	0.0311111	-0.691376	-0.577732	0.275471	-0.193232	-1.0374	-0.323915	-0.564918	0.289473	-0.0406914	2.12657	-1.28001	5.92324	-0.977178	4.19366	1.64416	0.5039	-0.0727509	0.120714
FAM134B	-2.35899	-2.63346	-2.3717	-2.81516	-0.883589	-2.02272	-1.37063	-0.795483	0.737768	-1.55104	-0.313242	-2.5273	-0.999676	0.115431	-0.853366	-1.00473	0.579264	0.72032	0.227493	-0.456686	1.21633	-2.13642	-1.97224	-2.34738	-0.210501	-2.7084	0.199459	-0.27285	-0.463335	-0.285637	-0.512727	-0.620823	0.0987556	0.232582	1.09001	0.225716	0.627983	-1.36947	-1.48325	1.20112	-2.31168	1.11668	-1.68116	-0.0258088	-2.50569	-0.047364	0.308715	-0.314718	0.164417
PTGS1	-2.19185	-1.75068	-1.70942	3.84064	-0.992269	0.751635	-1.42112	-0.764801	0.0989534	0.117622	1.02927	-0.960868	-0.845371	-1.41158	-1.0072	1.00983	0.452658	0.667595	-1.17033	-1.14855	0.487996	-1.34198	-0.854279	2.92172	0.5374	1.11625	-0.603807	-1.45013	-0.567421	0.989457	-0.809069	0.575477	-0.58073	-0.893395	-0.135455	2.30969	-0.522232	-0.689631	-1.41716	1.06958	-1.00736	-0.538913	-0.876348	-1.16218	-0.581993	-0.593791	0.549033	-0.577329	-0.647839
UPK3A	0.471626	0.329067	-0.288551	-0.924647	2.31662	0.118644	-0.127835	0.408081	-0.68049	-0.139301	0.132882	-0.667619	-0.592989	-0.206895	0.502236	-0.249568	0.248469	-0.928242	-0.0513996	0.919025	-0.893848	-0.21799	-0.03946	-0.549616	-0.486796	0.887749	1.13572	-0.500286	-1.27052	0.115056	-0.371949	-0.742503	-0.267748	0.299431	-0.275246	0.181806	1.61902	0.192671	3.03733	0.468654	1.98816	-1.16291	2.28608	-0.45641	0.445619	0.710964	-1.0225	0.0147248	-1.48499
COL5A3	-2.2399	-1.80417	-2.50174	-0.788025	-1.7388	-2.12479	1.82254	-1.14753	-0.131853	1.58803	1.22538	-2.12833	-0.731208	-0.540067	-2.05608	1.24226	-0.830762	0.395996	-0.676084	-0.664192	0.332539	-2.17172	-1.39456	0.00544999	0.691025	-2.15863	-1.36179	0.272662	0.79757	0.572536	-0.731949	-0.0310094	0.59142	0.432432	1.80693	0.67122	0.0396976	0.753947	-1.74284	0.170282	-1.80951	0.669247	-1.04596	0.0216728	-1.98967	-0.629437	-1.07307	-0.212136	0.33619
YBX2	-1.11245	0.59178	4.80937	0.749352	2.98702	2.45512	-0.313515	1.46939	1.07711	0.302677	-1.14319	0.793585	-0.644786	-0.0770847	-0.539548	0.680456	-0.544979	1.00149	-0.300749	3.75838	0.0524526	4.84079	-1.39887	4.26753	-0.262725	1.78967	1.54531	-1.09419	0.221333	-1.12396	1.58556	0.262829	-0.31857	1.52432	-0.00125763	-0.0624297	-0.122721	0.632652	1.07089	-0.608492	1.4694	0.619781	4.26139	-0.786923	0.91969	-1.68781	-0.119444	-0.776428	-0.207852
HEY1	-0.271037	-1.86232	-3.84688	-5.10477	0.253731	-3.24414	-3.09563	0.0691929	0.933013	0.630378	0.642712	-1.42789	0.0538314	1.02092	-0.0899807	-0.867074	0.515991	-0.556233	1.09881	0.75028	0.371306	-4.68299	0.00489608	-3.4093	0.54742	-1.04315	-2.92863	-0.304972	-0.6012	0.993726	-0.433614	0.0932537	0.595075	0.20998	1.03385	-0.753471	-0.141004	0.585683	-3.1698	-2.15739	-1.81405	0.285568	-3.14377	1.00118	-1.17379	0.0700423	0.246125	-0.312067	-0.155764
KLF5	5.32331	4.19159	2.98523	4.96899	2.82462	1.91092	0.0541874	-0.242241	-0.398642	-0.239028	-0.158533	0.0814278	-0.385226	-0.327612	3.92782	-0.250503	1.64939	-0.624779	-0.178085	-0.623818	-0.414338	2.92181	5.68808	4.29771	-0.000602499	2.23342	5.02146	-0.459528	-0.593907	-0.16463	-0.123106	-0.722827	-0.281081	-0.191419	0.651321	-0.262096	-0.361023	0.325835	1.45169	-0.0895542	2.50822	0.373495	1.82555	-0.528982	3.39267	-0.165958	-0.00289898	0.586163	0.576253
COL4A4	-0.737779	1.51892	-0.0641323	-0.719841	1.19011	1.71675	1.84618	-0.414155	5.60218	-0.248102	-0.584125	2.01892	-0.579758	0.340409	0.454823	-0.720911	-0.822932	3.95746	0.326452	3.92426	0.873434	-0.347752	0.790152	-0.182421	0.0791877	-0.127124	-0.146849	-0.40019	-0.715186	-0.919925	0.28562	-0.00941021	3.84001	-0.676111	-0.513732	-0.564666	-0.1288	0.163139	-0.707097	-0.435296	-0.940341	0.6089	4.1221	2.51016	1.13573	0.398594	-0.682864	-0.360903	-0.255911
RBMS3	0.143417	0.945024	0.934506	1.42986	0.894687	2.17111	-0.756341	-1.10191	-0.601243	0.942835	-0.067835	0.655406	-0.968837	-0.0578414	0.880052	-0.125626	-1.01145	-0.844177	0.438756	-0.588197	-0.11354	0.910504	-0.663601	1.91923	0.840647	0.320318	0.782981	0.136697	-0.0350872	0.00521597	0.16032	1.21932	0.722808	-0.880715	1.09056	-0.580822	-0.391686	-0.196262	0.313604	-0.135643	-0.841304	0.0822014	3.75705	1.22885	1.46454	0.435719	0.217263	0.0812605	-0.937648
SDCBP	-2.13842	-2.95579	-0.148324	-1.41314	-1.99275	-1.33856	-1.81075	0.712522	0.102732	-0.556248	0.752085	-4.64199	0.697218	0.167995	-2.75376	-0.0059685	-0.0245468	0.110002	0.488073	-0.0670734	1.46984	-0.485572	-1.27543	-0.57786	0.705549	-0.366234	-1.14885	0.52804	0.0921303	1.21705	0.0833683	0.576994	-0.394832	0.324997	1.0024	0.668548	-1.62093	-0.172896	-1.95798	1.43714	-1.80362	1.23653	-3.22337	0.631014	-0.345041	-1.4391	0.423732	0.46493	1.04271
NCR1	0.0353551	1.31088	0.261555	0.609745	1.27328	3.92428	-0.412643	-1.31187	-1.16498	1.75807	-0.854452	1.41876	-1.09936	0.115472	-0.392247	-0.379815	-0.663902	-1.07399	-0.584291	-1.21063	0.274555	1.15001	-0.423887	0.198729	-1.45296	-1.14909	1.15368	-0.469974	-0.377434	-0.91535	-0.42743	-1.33804	-1.48833	0.906515	0.279568	-0.600819	-0.284537	2.00681	0.281519	-1.17911	-0.475737	-0.123335	4.18017	-1.29009	0.382272	3.05852	0.881392	0.40729	1.61463
FOXP3	1.22487	0.316522	0.223249	0.081502	0.29933	0.834386	-0.889071	0.00350957	-0.843389	-0.0403951	-0.264256	2.12158	-0.257925	1.26146	2.24376	0.292561	-0.377629	-0.506744	0.867129	-0.0165862	0.674106	1.72649	0.486465	-0.209005	-1.23373	-0.940076	0.751134	0.135929	0.4319	-1.37109	1.6269	-0.459964	0.394759	-1.64906	0.018128	-0.125768	0.532892	0.286716	2.33336	-0.345806	1.18694	0.638129	1.47466	-0.125239	0.337226	-1.52254	-0.574096	-0.751965	-1.11345
CA2	-3.43925	-4.33149	-2.64148	-3.24232	-1.3222	-3.05675	-2.2581	-0.534633	0.403192	-0.460465	0.551559	-1.4581	-0.753372	-0.500264	-0.159987	-1.29212	-0.619065	0.357677	-0.417796	0.412592	0.010087	-2.2121	-1.84844	-2.49821	1.17506	-1.52776	-2.56758	0.680682	0.802436	1.15628	0.944931	-0.595215	0.422917	0.422124	-0.461596	0.450152	0.0709914	-0.786395	-2.40238	0.842276	-3.06784	0.62605	-3.1825	0.291643	-2.709	-0.423533	0.417944	0.561246	0.164741
CD27	-0.227012	0.269376	0.321122	0.630276	2.18049	0.925357	-0.228379	-0.927241	0.233701	0.204619	-0.389446	11.6069	-0.842978	0.188964	2.41421	2.52068	0.308153	0.500268	0.570015	-0.0669561	0.447859	0.326806	3.7419	0.459707	0.405572	-0.660673	4.95918	-0.954236	-0.683494	-0.865139	0.0774831	-0.316602	-0.439788	-0.590917	-0.858133	2.47449	1.28224	-0.260831	3.18324	-1.15861	2.46506	-0.686854	1.62098	-0.687688	7.05259	1.10417	0.424531	0.424571	-0.335805
ENC1	-3.42037	-4.02769	-0.192848	-1.10577	-2.04729	-1.27373	1.21821	1.9055	1.70856	-0.138267	0.256487	-0.65351	1.7788	-1.46934	-2.13841	0.422688	-0.63584	0.221662	-1.53982	-0.065472	0.106051	-1.25713	-1.25366	0.700852	0.605236	-1.01635	-0.121421	0.436382	0.137432	0.0568241	-1.10716	0.0669471	1.33923	1.14632	0.741404	-0.273161	0.517586	0.379447	-2.73086	0.669624	-2.0104	0.808649	-2.56788	0.545586	-1.24397	-1.06036	-1.00893	0.26088	0.635098
ACP5	2.02924	-0.471998	1.89574	1.09725	3.70218	1.4341	-0.209665	-0.554833	0.00993046	0.0203751	-0.436686	0.814699	-0.426567	-0.21464	0.933059	2.70866	-0.506473	-0.415454	-0.407582	-0.483516	-0.406335	1.07543	2.56714	3.28662	-0.370203	0.109272	3.00065	-0.616691	-0.563234	-0.102491	-0.225996	-0.879711	-0.607684	-0.792933	-0.129793	0.0976976	0.0295191	-0.141964	1.72068	-0.797166	2.13895	-0.203969	3.69537	-0.78476	4.30613	0.0593413	-0.161694	1.95687	1.75206
DAPK2	-1.39868	0.19897	0.750655	2.3714	1.79717	2.53256	-0.211125	-1.05101	0.125658	0.16887	0.122728	-1.26262	-0.0385178	-0.544079	-1.1381	1.56024	-0.20719	1.88879	-0.94018	-0.246855	0.316194	-0.861285	-0.442622	-0.737975	-0.0775241	-0.976954	2.29507	-0.146759	-0.897238	-0.995374	-0.483185	0.176768	0.14898	-0.240646	-0.903219	-0.190768	-0.737428	0.305383	0.374804	0.132566	-0.536691	0.0766099	5.23496	-0.862003	1.76222	-0.55695	-0.313939	-0.859076	-0.348722
LIME1	-0.711835	2.56788	0.852758	5.2128	0.776113	1.18593	2.39246	0.0455123	-0.96405	2.04731	-0.343886	7.57554	-1.09019	0.500958	-0.644642	0.687182	0.127345	0.189082	0.186583	-0.257489	-0.17218	1.46663	-0.0928702	0.173	-0.859715	4.18432	3.20763	-0.561171	-0.881614	-0.128561	-0.273833	-1.18095	-0.601676	-0.828468	-1.67251	-0.51962	0.421459	0.15767	1.21526	-1.15419	0.95956	-0.417387	3.11292	0.101899	3.53553	0.272911	-0.559302	0.388134	0.249064
ELMO2	-1.99362	-1.84794	-0.31441	-0.790131	-2.60288	-2.55928	-0.176695	1.81882	1.55709	-1.71573	-0.0906069	-0.479603	0.575248	0.560664	-2.89705	-0.432405	0.150375	1.39411	0.513053	-0.687601	1.34284	-0.773768	-1.6556	-0.590204	0.559825	-0.488186	-0.606968	0.471483	0.142942	1.02583	0.413291	0.025598	0.962006	0.614515	-0.501417	1.30565	-1.39183	-0.000944169	-3.09077	1.08016	-2.16981	-0.650588	-2.93912	2.0748	-1.20471	-2.10155	-0.447521	-0.77737	-0.517634
CDC25C	3.17073	4.13489	5.00512	1.75438	0.857443	0.867648	1.8502	1.74651	2.36487	0.326597	-0.730399	3.03758	3.97474	-0.447275	1.34251	0.274149	0.310028	0.326077	-0.757545	1.81912	0.980045	3.08281	-0.173789	-0.914718	-1.35458	2.53126	-0.185578	0.877087	0.652859	0.856174	0.465346	0.324424	0.821253	0.398402	-0.739777	1.32139	2.17002	-0.269143	2.08651	0.523489	1.41604	-0.38802	-0.523237	1.41432	-0.832243	1.49931	-0.972521	1.19856	0.434881
NCR2	-0.75053	1.1423	0.401936	0.538548	5.4147	2.58252	0.215343	-1.55899	-1.60538	1.66183	-1.41734	1.68063	-1.26969	-0.409427	-1.80863	0.426493	-0.952641	-0.889313	-0.524405	0.360933	0.522719	1.31916	-1.00054	0.653156	-0.159679	-1.30786	0.465854	-0.812157	-0.173192	-1.23555	-0.266599	-0.0612958	-1.23819	-0.360317	0.414868	-0.831216	0.508106	1.84074	-0.210369	-1.01917	-1.35831	-0.030567	5.66041	-1.33903	1.32479	2.06739	-0.107872	0.747614	-0.448788
HS2ST1	-2.26149	-1.14414	0.499165	-1.54025	-1.72701	-2.37971	-0.33627	2.16988	1.11874	-0.441571	0.95299	-0.109254	-0.0641103	0.805129	-1.34802	-0.0869944	0.565204	1.58101	0.733047	0.356754	0.485484	-0.833206	-0.599538	-1.03233	0.971264	0.253118	-1.25843	0.0443924	0.238266	0.900111	-0.517098	0.283237	1.28401	0.0394624	1.00259	0.577222	-0.0705928	-0.492419	-1.02404	0.378805	2.30633	0.00151332	-3.27312	0.584966	-1.86126	-1.10773	0.463294	-0.409063	0.0276965
DYNLL1	-1.24352	-1.07084	-0.81922	-1.78219	-0.872865	0.190549	-0.963779	-0.373907	0.53088	0.991157	-1.06691	-2.12122	1.13588	-0.278519	-0.564258	-0.0857569	0.39506	-0.444017	-0.284495	-0.0571808	0.932947	-0.120349	0.56196	-0.225438	-0.334209	-0.297979	-1.13283	-0.140762	-0.45931	0.233578	-0.490394	-0.363899	-0.149789	-0.361827	0.46958	0.911474	1.22168	-1.52276	-0.695836	0.925644	0.0324378	0.101511	-5.8519	1.51251	-1.89878	1.49996	0.399024	0.530045	-0.0753983
NKG7	0.828367	-0.373247	-0.865079	1.27749	2.33001	0.675461	-0.751444	-0.486502	-0.825412	1.50506	0.468519	-0.635612	-0.980323	-0.702989	1.15209	4.34556	-0.376581	-0.957453	-0.769422	-0.96975	-0.00617602	-0.396085	3.40023	-0.0191262	-0.520626	-0.679957	2.0477	-0.573743	-0.543599	0.317953	-0.0632764	-0.180929	0.866353	-0.564186	-0.544987	2.8826	1.43311	-0.607625	2.25669	-0.696465	3.19307	-0.537996	2.56054	1.20885	5.36366	0.863497	0.831828	0.709964	-0.291743
ITGA2B	0.18339	1.52465	0.241849	0.456461	0.947111	2.29162	0.743257	-1.29199	-0.453564	1.05826	0.0146486	0.691414	-0.999777	0.186694	-0.0493818	-0.581906	-0.215771	-0.867241	0.780276	0.101134	0.780565	0.765473	0.379036	0.759628	-1.40258	0.00728437	0.400866	0.961317	0.246961	-1.49247	0.0913535	-0.862354	-0.989197	0.994669	0.0144909	-1.88425	0.457956	0.864579	3.24213	-1.26569	0.371771	1.64118	2.82228	-0.357747	1.20055	0.622931	-0.772423	-0.150952	-0.878001
DAPP1	-0.424531	-0.310396	2.3584	0.468207	3.37882	2.19386	0.818322	-0.599388	0.00172111	0.138257	-0.449116	3.11656	0.837239	-0.322633	-0.33536	1.48141	-0.916255	1.42603	-0.924184	0.821738	1.7306	0.62831	2.82742	2.3074	0.488788	0.141199	-0.710536	-1.04067	-0.746904	-0.0637739	0.870225	1.8056	0.300861	-1.22335	-0.282624	0.610054	1.52867	-0.0103776	-0.911766	-0.138123	-0.292483	-0.240032	5.09818	0.0772865	2.68401	-0.396099	-0.555747	-1.54173	-0.250528
PHLDA1	-0.673569	-2.76906	0.752065	-1.76214	-1.69654	-2.56041	-0.949077	-1.71875	1.27517	-0.833853	-0.382126	-2.5001	1.71316	2.79284	-2.57477	0.0943532	0.398718	0.745154	2.79586	-0.0194927	-1.10065	0.78369	1.05426	-0.22029	1.25984	0.559542	0.290263	-1.00809	-1.33443	0.936393	-0.840642	-0.235701	-0.405186	0.231549	0.667559	-1.35086	-0.223888	-0.942135	-0.432204	-0.00389575	0.217817	1.44018	-1.74428	2.29676	-1.81453	-0.734775	-0.0902193	-0.470903	-0.354405
CDH3	3.05237	-0.168894	7.37561	1.59996	1.16344	1.49835	-0.314492	-0.28443	3.19052	-0.532531	0.29608	-0.364715	0.098052	-0.531396	2.82937	-0.110277	0.0254857	0.237599	-0.935579	-0.232521	-0.298976	-0.064391	5.89076	3.99095	-0.243498	3.05507	3.23601	1.03032	-0.730243	-0.123804	-0.745143	0.455334	-0.672757	-0.555336	0.343163	-0.436679	0.44363	0.329062	-0.492098	-0.432064	1.95212	2.01743	0.841128	1.10165	2.01859	-0.956544	0.663566	-0.134808	-0.278715
ETS1	-0.00163063	-0.827235	3.88848	-0.0388376	0.873654	0.129192	-0.268274	-1.57609	0.0976493	3.29843	0.790159	5.65228	0.472664	0.768575	-0.503954	1.49262	-0.57129	-1.20472	-0.582171	0.571841	0.634727	-0.437155	-1.64266	0.163321	-0.956612	3.52596	0.985215	1.30655	-0.0810663	0.506666	-0.532468	-0.0443874	0.0126202	0.365019	-0.777288	-0.248919	2.13986	-0.849594	0.409905	-0.17088	-0.319177	-1.26659	1.1599	-0.00139224	0.104121	0.287959	1.32268	0.631218	0.250411
ACTN4	-1.99192	-0.871614	2.68704	2.25308	-2.38406	-3.31551	0.0173524	0.364493	-0.0878274	-0.627458	1.0885	-1.23693	0.1439	-0.0450781	-2.92931	0.0667126	0.499946	0.101445	-0.0713505	-1.29109	0.454684	0.726799	-0.574536	0.276074	0.255845	1.37059	1.06476	-0.492751	0.543221	0.821646	0.111763	-0.11025	0.310194	0.28047	1.70258	0.111256	-1.394	-1.16239	-2.11898	1.01049	-1.92644	0.286064	-0.334829	-0.126703	-0.926574	-3.18408	-0.188518	0.541789	1.27297
RDX	-1.56692	0.0742378	-0.720733	-0.961621	-2.19821	-1.27969	-0.600617	2.17259	1.61084	-1.93452	0.342882	-0.920856	1.07343	1.28522	-1.1745	-2.29808	0.074225	0.44731	1.40061	0.0939755	1.44365	-1.27691	-2.8827	-1.28077	1.40884	0.524838	-3.09058	1.52906	0.263447	2.16727	0.74903	0.595882	1.27224	0.180912	-0.176777	0.266466	0.623338	-0.383156	-2.07025	1.4121	-1.44016	0.847365	-3.6292	0.362301	-2.80015	-1.2628	-0.504746	-0.23125	-0.0461392
PSMC4	0.0277154	1.2937	1.00016	-0.957273	-0.579856	-1.82754	-0.581754	1.2159	0.934554	0.0771507	-0.196586	-0.0249719	0.0399234	2.31121	0.0531479	-0.282636	0.193119	0.239987	2.18977	0.286141	0.133481	-0.573815	0.0831312	-1.86208	0.0547053	1.23034	-0.540446	0.0741144	1.61528	-0.0865463	1.06857	0.116609	1.36593	-0.264728	0.942519	1.1678	0.862724	-0.467243	-2.22162	0.857432	-0.225571	-0.264176	-4.95367	0.631639	-0.948821	-2.21615	-0.238193	0.143246	-0.323697
TLR8	-0.296249	0.291027	-0.24551	0.70122	1.42646	2.03118	-0.441378	-0.588894	-0.653478	0.164781	0.847946	0.164871	-0.177923	-0.571428	-0.400503	2.60333	-0.0150965	-0.832628	-0.808204	-0.33751	0.904433	0.581535	0.322913	0.884745	0.363369	-0.896283	0.675161	-0.690437	-0.203294	1.68667	-0.169424	-0.245468	-0.0335544	0.0175648	-1.21581	1.15724	0.499686	0.882599	0.935198	-0.479975	0.321026	0.0310628	2.23139	-0.533224	4.70707	0.338284	0.978597	0.594843	0.703966
TXNDC3	0.450312	1.67252	-0.262062	1.23816	2.132	4.22108	0.149899	-1.10217	-1.24544	0.983523	-0.015629	0.879013	-0.690529	-0.555115	1.4899	4.01355	-0.406677	-1.07285	-0.508982	0.780401	0.831564	0.177011	-0.77415	6.47764	-0.632449	-0.925377	0.0349711	-0.912296	-1.33093	-0.831588	-0.819508	-0.555035	-0.955716	0.592859	-0.237658	-0.863912	-0.798895	0.0774948	0.600933	-0.887317	0.661505	-0.104432	2.30867	-0.530365	1.10369	3.63609	1.37908	-0.931896	-0.279551
BCL2L1	-1.34399	-1.57067	0.791041	-0.0490395	-1.30519	-0.907129	-0.79851	2.94262	0.434268	-0.542031	0.393652	-0.45021	-0.451468	1.08426	-0.192971	-0.12108	0.933444	0.239939	0.726472	-0.459086	-0.0664314	1.53709	-0.772519	1.91659	0.323163	1.44289	1.88139	-0.469992	0.397507	3.3139	0.975621	-0.794631	-0.0625831	-0.0985795	-0.521912	0.808391	-0.714385	-0.47141	-1.11605	0.223715	0.0361958	-0.321777	-0.820153	1.91849	-0.423301	-0.989205	0.101708	-0.782862	-0.695415
SIRPA	-1.34303	-2.01779	-1.96376	-1.74101	-1.66949	-1.5785	-2.40342	1.31	0.636752	-0.826907	1.01517	-2.18486	-0.539593	1.90432	-2.06803	0.312459	-0.00777811	0.280705	1.79274	-1.05363	1.25824	0.559294	-0.371933	-1.11071	0.371525	-1.08003	-1.72003	-0.122164	0.00551463	2.13126	0.941069	-0.276309	0.302316	-0.684843	-0.709081	1.13029	-1.39842	-0.690185	-1.86289	1.12349	-1.8087	-0.908457	-0.572078	1.57665	-0.896926	-1.58346	0.443452	-0.385491	0.0148338
EMP3	-2.74867	0.0284426	0.449472	-0.9535	-1.25015	-2.07836	-1.56695	0.758382	0.450213	0.520832	0.491253	0.15195	-1.40944	-0.305816	-2.54778	0.633642	1.07493	0.0554317	-0.375867	0.030321	1.0627	0.889552	-1.85283	-0.365376	0.38013	0.601895	-0.423001	0.180971	0.354274	0.889579	0.93843	0.165842	0.178802	0.276941	0.92756	1.0767	-0.125736	0.480032	-2.39819	0.639981	-1.77337	1.13054	-0.441245	-1.51498	-0.0972693	-0.879569	1.02427	0.194771	-0.1104
AQP3	0.442361	6.88195	0.902659	1.7159	0.812398	1.87874	-0.284935	-0.373986	-0.604584	0.679932	0.217215	0.402094	-0.439588	-0.128676	3.11803	-0.379997	0.450269	-0.115076	-0.34697	-0.351828	-0.124425	-0.261712	5.72842	2.12362	0.308418	3.089	0.568647	-0.668456	-0.53988	0.0639769	-0.446358	-0.186862	-0.484279	-0.35364	1.20516	-0.231232	0.289783	0.0410215	0.661802	-0.490399	0.869964	-0.594471	2.91065	-0.377916	4.74977	0.266451	-0.143063	0.363117	-0.0777797
IGKC	1.35055	-0.574418	-0.430335	2.95595	4.08312	0.146375	-0.416183	-0.396174	-0.385666	-0.238999	0.134613	-0.168623	-0.447738	-0.178131	4.26315	0.719426	-0.247971	-0.512342	-0.302846	-0.32717	0.271512	-0.302558	4.55885	-0.421865	0.206779	-0.476734	4.87124	-0.700691	-0.434187	-0.567614	0.42343	-0.360518	-0.431565	-0.518549	-0.518058	1.16167	-0.191517	-0.157989	4.92669	-0.53379	3.87984	-0.256112	0.830305	-0.445537	5.3978	-0.395665	0.844688	-0.180289	-0.27297
HLA-DOB	2.59487	0.103614	1.72635	4.21773	3.58007	1.12406	-0.608541	-1.68125	-0.355267	-0.151254	0.0825294	6.5068	-1.07469	-1.46406	1.82852	1.01194	-0.376603	1.34484	-0.666808	0.624794	-0.354528	-0.852661	2.70036	0.179781	-0.555098	-0.559209	3.62612	-0.162474	-0.768328	0.712318	-0.256041	0.175838	0.803459	0.0415796	-0.911622	2.38813	0.183736	0.371769	2.37035	-0.331857	1.69388	-1.05351	1.78777	-1.21579	6.79296	0.0656005	0.69854	-0.0632615	-1.03611
CRTC3	-0.366956	2.29941	-1.03187	-0.666376	-3.70893	-4.16068	-0.137081	0.535079	0.82177	-1.46332	0.939024	-1.12393	0.392419	0.101616	-2.81662	-0.677741	0.0248438	0.473002	0.520768	-1.41403	1.64411	-1.05568	-0.17211	-0.0940609	0.232462	-0.243677	-0.569418	-0.155956	-0.847875	0.473407	-0.297111	0.320774	-0.180412	1.0951	0.337819	0.10458	-0.887168	0.844455	-2.82779	0.764568	-0.985734	0.649256	-2.42468	-0.182328	-0.543465	-2.25439	0.355857	-0.794271	-0.106421
SIGLEC6	-0.295437	1.47261	0.843153	0.66061	5.09012	4.41265	0.156749	-0.171515	-0.626868	0.657374	-0.608634	2.11192	-0.708676	-0.708138	0.281254	0.298134	-0.441078	-0.0073231	-0.567326	-0.383001	0.199695	1.14507	0.414289	0.38194	-0.315694	-1.13157	0.388246	-0.0342122	-1.03241	-0.698631	-1.75602	-0.173863	-1.19983	0.971183	-0.695769	-0.565803	0.297077	2.17078	-0.3284	-0.140375	1.09745	-0.21439	6.86293	-0.952124	2.94577	0.990886	0.715977	0.179326	0.0979704
PNPLA6	-3.02804	-1.439	0.753	-1.51574	-2.18274	-1.72719	-2.08399	1.1958	0.67031	-1.52632	-0.277815	-0.837263	0.491547	0.944728	-2.9247	0.169119	-0.176579	0.540711	0.965735	-0.280238	0.694781	1.0417	-2.75971	-1.08084	0.519128	-0.521481	-1.43424	-0.192409	0.793332	1.69076	0.859515	0.886783	0.953233	-0.176223	1.22188	0.988974	-1.31465	-1.04937	-3.42832	0.768618	-2.25795	0.148871	0.680645	1.3344	-1.1178	-2.08819	-0.321213	-1.63458	-1.04529
VIM	-3.14245	-1.06297	-1.93952	-0.598443	-2.23671	-1.2542	-0.389315	0.794677	0.533311	-0.519369	0.890321	-1.21137	0.328927	-0.301661	-2.79271	0.335625	0.806987	0.19382	-0.259212	-0.535435	1.00638	0.56112	-1.82965	-0.341539	0.716886	0.263802	-0.824628	0.296232	-0.348028	0.848528	0.223561	0.588829	0.251151	0.835302	1.03853	0.962795	-1.00638	0.201746	-2.18839	1.05248	-1.75389	0.363429	-2.87409	0.143478	-0.922637	-2.06509	0.0213783	0.475176	0.818768
BRIP1	2.70796	4.13891	4.76912	2.82913	0.565825	0.388738	5.4842	5.57219	3.16771	0.289354	0.0396126	3.73576	5.18831	-0.320392	0.151311	0.614871	0.0250952	0.0431608	-0.0987318	-0.0243798	0.0231484	3.22021	0.330219	0.427512	-0.61106	7.42672	-0.448341	-0.128134	0.760967	0.019524	-0.527674	-0.700267	0.162671	1.12905	-0.813511	0.699396	-0.507885	-0.0398037	0.225014	0.532593	0.965079	0.208783	-0.770906	3.2023	0.729444	-0.0668315	-0.353789	0.0425647	1.26352
PDCD1	0.132604	-0.112932	0.343506	0.405752	0.652992	2.61451	-0.455027	-0.763258	-0.759975	0.120953	-0.550545	2.29616	-1.14936	0.747354	0.586546	-0.160047	0.746367	-0.661449	0.159894	0.102279	1.02337	0.200326	1.09865	0.366321	-1.15178	-0.231161	1.14695	-0.868334	0.101217	-1.23507	-0.684029	0.601461	-0.354603	0.11248	-0.0270502	-0.336915	-0.782822	-1.38089	3.32284	-0.556077	1.67305	1.45131	4.21983	0.2535	1.56233	-0.227304	-0.282312	-0.459834	-0.881443
LONRF3	-0.893992	3.84721	4.14664	-0.323902	-0.709198	0.942766	1.30905	0.402507	-1.15158	1.0655	1.7354	0.832294	-1.51154	0.201167	-1.21491	-0.581639	0.920868	-1.22411	0.928229	-0.633791	0.0560025	3.2316	-0.489079	0.420392	-0.386547	0.719876	-0.579968	-0.619777	-0.515312	1.10428	0.409468	-0.870261	-0.337061	1.39089	0.121892	0.16788	0.629052	-0.966426	-0.73006	2.58425	1.0739	-0.361712	0.209714	0.0425859	-0.0579965	0.565107	1.95508	1.48529	1.08501
ABCB1	-1.47929	-1.5627	-1.65911	-1.48917	-1.57602	-1.59432	-1.7707	0.343086	0.902321	-0.495891	-0.249108	-0.438298	0.810723	1.82399	-1.64498	-0.25796	-1.32763	1.0491	1.54932	-0.543426	-0.203724	-0.954161	-1.44666	-1.58919	0.614051	-1.11432	-0.11525	0.96919	2.14911	0.137447	0.817592	0.846641	1.7799	-0.188745	-0.868346	1.98942	-1.14231	-1.01757	-1.71955	1.92265	-1.55147	-0.436799	-1.73144	1.17535	-1.24886	-0.495605	-0.567606	-1.39053	-0.979044
UBASH3A	0.446425	3.18413	0.41294	0.292205	1.26363	1.21547	-0.206535	-1.04201	-1.13361	-0.219891	0.310893	-0.461088	-0.707313	-0.407157	0.534542	1.32619	-0.723879	0.0692969	0.538585	-0.000631949	-0.195382	-0.550294	0.716215	-0.0517998	-1.3145	2.31698	2.31106	-1.33295	-0.192362	-0.854779	-0.160237	-0.0373003	-0.542786	1.35223	-0.777822	13.1389	0.833977	0.63601	0.637395	-1.18421	1.55208	-1.04757	3.23513	-0.64995	5.0723	0.451345	0.523332	-0.676475	0.493489
LGALS1	-2.7706	-1.6049	1.10038	0.270904	-0.354279	-1.16725	-0.146048	-0.416957	0.136311	1.30948	0.621295	0.351934	-1.8408	-1.29846	-1.35854	1.08292	0.808686	0.210113	-1.29837	0.0036935	1.40421	1.42786	-0.669788	0.871297	0.544325	0.884276	0.24179	-0.141661	-1.32047	1.01394	-0.0892554	0.376751	-0.458136	-0.40729	1.20325	0.941734	0.938924	0.491229	-1.03248	0.546172	-0.522016	0.328925	-1.74797	-2.04292	-0.3703	-0.271758	0.34178	1.00179	0.547567
GATA2	1.28759	4.66836	1.56787	0.145262	0.355528	0.391821	0.820968	1.87388	-1.23555	-0.0388421	-0.20359	0.494676	-1.09795	0.760527	0.857925	-0.865843	-0.698175	9.1535	1.02558	0.0741325	-0.311071	2.35315	0.0791308	-0.43142	0.0687796	2.41022	1.23528	-0.147847	0.195195	-0.755164	-0.740907	-0.0707009	0.510499	-1.23004	0.645784	4.57376	-0.592957	0.215353	-0.489336	-1.02985	4.10131	-0.0156877	4.99305	-0.51629	1.24319	-0.393518	-0.410643	-0.409972	-0.973527
CLTB	1.55587	-0.609658	0.701416	-2.6263	-2.87083	-2.37972	-1.21591	0.857131	0.480805	-1.07265	0.226104	-1.79282	-0.215008	-0.423928	-1.90839	-1.09382	0.226093	-0.0763043	-0.441264	-0.215801	0.368113	-0.502819	0.968078	-0.407447	0.350877	0.547562	-0.694293	0.557227	0.205369	1.04585	-0.181904	-0.162876	0.305929	-0.166589	-0.116942	1.16824	0.632527	-0.913346	-2.96415	0.243619	0.254618	-0.289659	-1.166	1.28027	-1.84389	-1.20901	-0.529199	-0.310048	-0.773817
CD96	1.11256	-0.0593836	-0.381873	0.0802397	0.404752	1.73524	0.228187	-0.603159	-0.724803	0.482559	-0.600487	3.00826	-0.825291	-0.750712	0.302853	1.82036	0.150272	-0.347516	-0.390032	0.00855483	0.561739	-0.123252	3.25325	-0.854223	-0.173911	2.91989	0.897104	-0.684929	-0.37069	-1.17808	-0.526108	-0.980806	-0.623292	0.943562	0.00666401	0.329984	-0.838664	2.20081	0.520687	-1.18538	2.34795	-0.763192	2.00255	-0.0527927	7.48504	1.30072	0.785563	-0.276872	0.649705
TRAF1	-0.338705	0.0235192	0.48479	-0.226946	0.163247	0.696473	-0.519135	1.11505	-1.13989	1.1125	0.453784	9.88254	0.102942	-0.676885	-0.421146	0.492959	0.303647	0.42537	-0.443792	0.98604	0.701311	0.0473356	-0.478633	-0.228088	1.89714	0.0997219	-0.227044	-0.797303	-0.970872	2.31943	1.91658	0.714083	-1.05047	-1.12087	1.90636	0.345608	-0.569906	-0.238377	0.746695	-1.23809	0.16893	-0.346944	0.613192	0.0231124	2.00169	-0.538005	1.37763	1.12918	0.215356
TRAT1	1.09069	-0.209627	-0.0783343	-0.0317822	2.79461	1.98485	-1.11337	-0.615049	-0.952817	1.23716	-0.5262	-0.456893	-0.710355	-0.0290878	3.25669	1.5778	-0.656725	0.107155	-0.241996	-0.231487	1.26139	0.309033	1.17148	-0.512304	-0.215358	3.40874	-0.0215046	-0.788744	-0.242433	-0.282723	-0.0557328	-0.833023	-0.747854	0.723194	-1.0885	0.690324	-1.11362	0.0319288	3.51147	-0.589495	2.1654	-0.755984	1.39586	-0.804132	8.79101	0.828325	0.89876	-0.15911	0.356904
CEACAM8	-0.588143	0.714715	0.296774	-1.14048	0.660212	2.73706	1.22993	-1.05828	-0.975051	1.68166	-1.23127	1.42705	-0.149707	-1.16211	0.392147	-0.126009	0.183693	-1.40144	-0.859297	0.258252	0.290402	1.1677	-0.0829252	0.0530251	0.163136	-1.16387	0.698225	-0.124169	-0.434378	-1.15227	-0.178123	-1.13653	-1.40912	1.69997	0.867735	-1.37781	0.203579	1.20382	0.389951	-1.06451	-0.476186	-1.06512	4.84665	-1.42487	-0.296169	1.1284	0.299191	0.237132	1.69551
CD6	-0.193186	0.772509	0.0949438	0.180506	1.45526	1.86533	-1.06229	-1.62024	-1.7878	0.832097	-0.36326	1.84851	-1.33359	-0.425978	-0.486355	0.987902	-0.826416	-1.02653	-0.861507	-0.16039	0.151551	0.168181	0.31958	-0.339779	-0.730115	1.06146	1.91426	-0.818477	-0.790965	-1.63883	-0.434676	-0.393956	-1.69789	2.0335	-0.599246	-0.930706	-0.578921	0.211603	1.93568	-1.16857	0.0595322	-0.106403	5.38584	-1.00643	3.79835	0.563097	0.942914	1.20111	0.172312
LCK	0.947192	-0.0431246	0.169611	1.06825	1.71179	1.16642	-0.774849	-0.293721	-0.930094	0.839453	-0.0939326	11.7846	-0.71654	-0.312775	2.46983	1.94567	-0.863059	-0.14338	-0.28564	-0.508275	1.09073	-0.160814	2.03765	0.0224271	0.520852	7.48421	1.63145	-0.620119	-0.680369	-0.557185	-0.23448	0.0399676	-0.108983	0.0361678	-0.600619	1.70148	0.309065	0.11507	4.48066	-0.528354	2.12448	-0.258622	1.10458	-0.939418	6.49973	0.744765	-0.00973464	0.426724	-0.26109
STEAP4	0.944598	6.44518	0.841983	-0.690643	1.68038	-0.339735	-0.865339	-1.04271	-0.725806	0.344925	0.319537	0.157395	-0.803185	0.38104	2.59843	0.67355	-0.55745	-1.07837	1.4296	0.516676	0.0154799	-0.725138	2.20952	0.166315	0.0697557	-0.23958	0.246417	-0.506953	0.18854	-0.376398	0.246099	-1.19243	-0.437131	-0.818028	0.165529	-1.1301	-0.344016	-0.838482	1.84907	-0.731678	0.354275	-0.749596	3.39286	-0.451565	0.743239	1.14527	0.1048	0.263482	-0.394242
SIRPG	0.155867	0.175912	-0.357955	0.870021	2.03534	0.59095	-0.737895	-0.287554	-0.496546	1.31334	-0.137422	0.151094	-0.948844	-0.193227	1.46176	2.68766	-0.350636	-0.353845	0.0538795	-0.547154	-0.0822374	0.066066	1.50385	0.721903	0.079898	-0.750488	0.890764	-0.48497	-0.407094	-0.426629	-0.0630835	-0.413136	-0.270715	1.46229	-1.26411	1.09109	-0.273128	1.19126	1.59714	-0.680243	1.39835	-0.589766	1.82549	-0.0836423	8.62965	-0.287692	0.122987	0.354044	0.164173
CCL13	0.657547	0.16257	-0.147217	0.307901	3.06549	1.22328	-0.15625	-0.683946	-0.990039	0.136164	-0.684293	0.299464	-0.541861	-0.242532	0.417321	0.247526	-0.353632	-0.84165	-0.504467	-0.331975	-0.0843427	0.0317987	1.23732	1.16732	-0.172242	-0.858498	0.971807	-0.638899	-0.389473	-0.585192	-0.755068	-0.242358	-0.707132	0.080507	0.489656	-0.923071	-0.837777	0.911538	1.29152	-0.699927	-0.0680466	-0.0995905	3.22763	-0.56824	5.3661	1.35556	0.333382	0.363505	-0.119092
CASP3	0.986837	-0.927878	-0.216044	-1.19893	-0.351091	-0.846103	0.282054	1.004	-0.160318	0.307578	1.56262	1.70299	0.548416	-0.227455	0.385257	0.117949	0.10862	0.522193	-0.61366	-0.0296166	0.972003	0.643523	0.280597	-0.0150435	0.413009	-0.276316	0.105974	1.0969	-0.0223218	0.882189	0.529513	-0.100986	0.954091	-2.57568	-0.935415	0.427488	-0.440193	0.943888	-0.208492	1.12294	-0.503313	-0.103004	-3.16493	-0.123033	0.142164	-0.960944	0.193363	0.335134	0.575828
GATA3	-0.0267602	-0.43647	1.36478	0.380357	0.0828343	0.662686	-0.0310128	5.49856	-0.525005	0.153921	0.043268	1.07417	-0.515068	-0.66188	0.0111072	0.832746	-0.533408	5.35397	-0.468758	-0.0936097	0.272329	-0.0902418	-0.267611	0.224349	0.774044	11.2839	0.0371089	0.117246	-0.467854	-0.386778	-0.374429	0.857365	-0.327402	0.186234	-0.49621	5.95515	-0.430851	-0.0709068	-0.0765059	-0.620541	0.0706026	-0.18181	2.38988	-0.635393	1.08453	0.879506	0.0958727	0.256696	0.919848
AHCYL1	-2.32416	-0.869156	-1.16932	-1.76305	-2.34634	-1.33506	-1.69051	2.0606	-0.204858	-1.57758	-0.567878	-1.94923	-0.0224835	-0.456093	-0.938498	-1.23683	-0.349988	1.20412	-0.310393	0.917204	-0.62186	-0.702753	-1.67576	-1.38094	1.01173	-1.04125	-1.98917	1.95536	0.238284	0.347409	0.698155	0.711316	1.28645	-0.169673	-1.06407	0.278027	-1.3059	0.611565	-2.48636	-0.670483	-1.70099	-0.156997	-3.45542	-0.274151	-1.97785	-1.33344	-0.888872	-1.69183	-1.08583
MAGED1	-2.44286	-9.71706	-1.89705	-1.07349	-2.51623	-2.73092	0.248026	1.44726	0.526544	0.74869	0.417868	-1.63167	1.42712	-0.913074	-2.22512	0.0966541	0.391445	2.17675	-0.779761	0.902059	0.359867	-1.7418	-2.70077	-0.169251	1.00566	-1.18169	-1.22629	1.22998	0.489486	0.553097	-1.32636	1.43566	0.474285	0.73459	0.599609	0.84127	-1.47964	0.143378	-2.63075	1.95519	-1.46522	0.527846	-4.68892	0.897143	-2.09259	-0.709069	-1.75521	0.267137	0.828124
CD3D	0.653189	-0.353831	-0.497007	0.945995	2.62986	0.331375	-0.916351	0.358674	-0.904175	1.15069	0.382515	-0.41404	-0.686178	-0.590495	2.72986	2.74143	-0.559843	-0.241857	-0.376917	-0.425774	1.50192	-0.582998	2.22953	0.144059	0.680684	5.38821	2.37101	-0.984656	-0.811951	-0.873276	0.147408	-0.250877	0.602016	-1.02988	-0.54017	2.18874	1.00201	-0.55784	3.50576	-0.875548	3.07124	-0.896161	1.85081	-0.49929	5.03215	0.554387	1.22104	0.568114	-0.218381
CFP	-0.702308	0.729535	-1.15035	-1.04655	0.677341	-0.353564	-0.000919686	0.131247	0.128067	1.57011	-1.05189	1.19986	-0.988726	-1.52592	-0.410442	1.83065	0.476328	0.438099	-1.25286	-0.286677	-0.953766	-0.755657	0.349167	-2.00585	0.359741	-0.47791	0.981237	-0.453184	-0.364948	-1.31436	-0.926014	0.427361	1.35995	-0.38117	-0.355999	1.66719	1.44629	-0.382195	0.84326	-1.67083	0.803437	-0.857564	2.61761	-1.40684	2.71724	0.992154	0.66105	1.05581	-0.352489
TNFRSF11A	1.02141	0.530207	0.12386	-0.361356	0.919523	-0.057	-0.798624	-0.792071	-0.348286	2.45257	0.660065	1.17127	-0.871382	-0.298316	0.348899	4.12084	0.329202	-0.200843	-1.08903	-0.330899	0.623604	-0.107861	-1.09954	0.0942685	0.276225	1.2018	1.48583	-0.611704	-0.969534	1.42166	-0.186136	0.896229	-1.01916	-0.277442	0.962277	2.93533	0.307712	0.696159	0.399596	1.44522	-0.903435	-0.026533	1.76394	-1.13016	-0.771764	0.802989	2.51452	2.0473	1.23054
KNTC1	1.0457	3.00671	2.01794	2.00967	0.366967	-0.715722	2.86529	1.92928	2.72209	-1.10038	0.589073	2.91587	2.45829	0.316402	0.100146	1.17374	0.804581	2.01882	0.156123	1.20491	0.0081919	2.68521	0.521818	0.103464	0.338067	3.33907	0.0471907	1.10454	0.436696	1.90372	1.50268	-0.267221	1.31041	1.26746	0.169919	0.722779	0.0317306	0.996434	0.933102	1.29667	0.774061	0.879298	-1.70005	1.51429	1.35492	-1.0319	-1.5856	0.0548161	1.76692
FAM49A	0.105489	-3.14477	-3.45698	-2.41432	-0.459874	-0.873059	-0.609795	0.0357654	0.259896	-0.628718	0.810445	-3.28065	0.241427	1.84878	-0.496105	-0.583343	0.46332	0.507799	1.74641	0.543308	1.10767	0.128451	-0.067021	-0.639381	0.528324	-3.19668	-1.40145	0.851044	-1.09964	0.812564	-0.669898	-0.0257324	-0.0722343	-1.62298	-0.200961	0.570976	-0.057734	-0.863236	-2.1121	0.459245	-1.66723	-0.0273066	-1.23018	0.467058	-0.314679	-0.82194	0.378213	1.40649	0.779122
HDAC9	-1.47442	-2.98924	-2.63264	-0.873086	-2.66071	-0.671842	0.157153	1.73501	0.864021	-0.883012	-0.510067	0.916491	-0.39238	0.6094	0.349126	-0.194194	0.580065	0.220108	0.592815	0.779595	0.0497873	-1.19181	-1.39347	-0.5177	0.0702557	-1.26276	-1.33792	-0.173793	-0.184704	0.132163	-1.107	0.843875	1.60262	0.0670225	0.0640756	0.544889	1.27615	-0.873894	-0.991085	1.17945	3.14184	-0.9373	-1.61616	2.6434	-1.12884	0.434847	0.433815	0.0747395	-0.106852
IGHM	0.939243	-0.104098	-0.269537	0.908083	4.04078	0.0950221	-0.329721	-0.340722	-0.402577	-0.190613	-0.0928904	1.1185	-0.453086	-0.0986303	4.67304	-0.0348631	-0.187257	-0.413282	-0.0337769	-0.17919	0.0661327	-0.200249	5.88496	-0.255401	-0.338603	-0.434084	4.04748	-0.295734	-0.314	-0.472753	0.122197	-0.322187	-0.390538	-0.391876	-0.259504	0.365903	-0.142686	-0.180326	5.83502	-0.511847	4.68079	-0.0551393	0.855731	-0.346051	8.78423	-0.0121471	-0.0488759	-0.119492	-0.298316
DMN	-3.01623	0.234575	-1.85651	-2.09576	-1.63333	-2.80826	-1.7082	-0.0452625	-0.0483634	-1.27889	0.0624674	-1.90024	-1.17557	0.357845	-2.35134	-1.33114	-2.13046	-2.0165	0.272908	-1.95262	0.958608	-1.74864	-1.661	-2.46858	0.581081	-1.31797	-1.63282	-0.389457	-1.50293	0.234689	-0.0126519	-0.126391	-0.666836	0.843911	-1.02021	0.156737	-0.873944	1.24597	-1.81603	1.33717	-1.86692	1.19179	-1.13771	-1.24133	-1.87382	0.107991	0.453861	-0.488022	0.501864
TMPRSS3	0.0139803	6.40773	-0.287254	6.97885	0.439711	3.89845	-0.399025	0.125404	-0.469199	-0.0279447	-0.359746	0.804545	-0.609341	-0.225239	-0.169053	-0.170782	-0.523253	2.17242	-0.127442	-0.114284	-0.320764	-0.372883	-0.0162827	7.85954	-0.182639	4.10349	0.956878	-0.352404	-0.42737	-0.616894	-0.353134	-0.168657	0.217603	-0.223203	-0.491108	-0.336303	-0.572663	-0.154518	1.3862	-0.620197	4.86512	-0.583509	1.50478	-0.483149	-0.0969032	-0.105535	-0.27859	-0.0415693	-0.218794
ARHGAP10	1.88303	0.24616	2.79069	-0.345607	0.911856	-0.0202285	0.552926	0.0496827	1.36083	0.991769	0.82174	2.9911	0.951258	1.3988	-0.245575	0.986857	0.749813	1.65838	1.64601	-0.0812827	1.27567	0.659845	0.722711	0.110982	2.16174	0.709096	0.291826	-0.801066	-0.202531	1.28944	0.474242	0.728418	-1.16427	-0.876395	0.384041	1.60134	0.24184	0.33532	-2.03088	0.73277	-1.10259	-0.26177	1.1381	0.205355	0.619053	-0.00946064	0.691692	0.800815	0.655471
FZR1	-0.125079	0.823735	1.29996	-1.90685	-0.165894	-1.18625	-0.256387	1.70628	0.125481	-0.965796	-0.0205541	-0.120029	2.31185	0.552182	-2.25812	-0.335216	-0.49993	0.831539	0.531169	0.215207	0.224134	1.7132	-1.03315	-1.68405	-1.21931	0.622985	-0.539809	-0.985833	-0.812816	0.65507	-0.70864	-0.17281	2.61344	-0.491528	-0.205995	-0.398518	-1.2441	-0.23497	-0.991674	1.35499	-1.60241	0.0189882	0.515176	3.10718	-1.12431	-1.45682	-0.86094	-0.912354	-0.424629
FLT3LG	0.0545145	-1.08395	-1.37148	-0.856595	-1.0931	-1.18066	-1.85543	0.996258	-1.06368	0.536776	-0.691056	0.317829	-1.31877	0.994096	-0.947468	0.638509	0.205604	0.0583971	0.836981	0.465391	0.295823	-1.63283	-0.916512	-1.16664	-0.458938	-0.797549	-1.2433	-0.157106	0.56059	0.830536	1.91824	0.0940916	0.885155	-0.726193	-0.613173	0.787287	-1.21069	0.0956891	-0.227479	-0.30172	-0.778312	-0.45244	-0.299031	-1.81651	-0.266369	-0.614074	0.666107	0.494626	0.0149447
OSBPL1A	-0.0444266	-0.800898	-1.16231	-0.775007	-2.18726	-1.23078	-0.26633	-0.323041	0.272376	-1.64341	-0.783197	-5.7599	0.857365	-1.39613	-0.856062	-0.341533	0.0736046	0.559726	-1.34754	-0.715951	0.367913	-1.91441	1.7313	-2.19126	0.736884	-0.89071	-1.63434	-0.254835	0.177789	-0.688254	-0.736811	-0.249446	1.1229	0.194532	-0.0333272	0.265192	-0.655658	0.281633	-2.20048	1.38655	-3.17357	-0.281094	-2.39907	0.240724	-1.27019	-1.44566	-0.733627	-0.643221	-0.115419
GABARAP	-3.7191	-3.00563	-2.26905	-2.52787	-2.85622	-2.47976	-0.863144	2.03838	0.67977	-1.19077	0.0695796	-3.15141	0.329728	-1.24399	-1.7166	-0.556746	-0.222001	-0.454123	-0.627924	1.19453	0.388428	-2.13599	-1.62987	-0.321254	0.60753	-1.49434	-1.45578	-0.00691212	-0.720738	0.962786	0.351496	-1.03038	-0.47755	-0.319768	0.925221	1.6817	0.707816	-0.179758	-2.22016	1.61199	-0.830235	-0.305354	-1.6533	0.10258	-1.86971	-0.841074	0.50769	0.467954	0.451278
FASLG	0.222205	0.616506	0.947066	1.57738	1.91558	0.620006	0.250441	-0.51661	-1.58552	1.74908	0.319001	1.00735	-1.02807	-1.98446	0.150969	1.27421	-0.505088	-1.07215	-0.932724	-1.12511	-0.0482156	-0.0986991	0.601409	-1.36447	-1.13528	-0.806898	0.735358	-0.278764	-0.943968	-0.582162	-0.880345	-1.44356	-1.07274	-0.342544	-0.468942	0.0669575	-0.746476	0.577999	3.33512	-0.798208	1.90237	-0.0285654	3.61109	-1.44404	4.29089	1.50076	-0.344865	0.776753	0.436156
CD97	-1.2336	1.91377	1.48876	0.138327	-1.32262	-1.1822	-1.46761	0.908926	1.00075	-0.740466	-0.351262	1.20077	-0.772864	-0.131779	-0.983359	0.254293	-0.0605878	1.72295	0.0515804	-0.873623	-0.463386	-0.301553	-0.0819434	-0.230955	0.123876	0.542839	1.67	-0.834714	1.93589	1.29766	-0.743355	0.0283827	0.176161	1.82172	0.639927	1.51068	-1.25934	-0.657603	-0.486673	-1.00883	-0.361396	0.105633	2.21398	0.0317929	0.768548	-1.22638	0.906088	-0.0755507	0.119649
SPP1	0.23673	-6.96112	-7.06387	-0.089559	0.633373	-0.129152	-1.02419	-0.676994	0.302373	-0.0161495	0.143907	-6.62069	0.749956	-1.28347	0.727099	0.119349	0.470993	-0.57776	-1.19311	-0.569043	0.0598901	0.295613	-0.205311	0.228147	0.856483	-1.63657	-0.63115	0.051501	-0.343722	0.991997	0.143054	0.687691	-0.0107577	-0.360705	0.284022	0.429808	0.810423	-0.16137	0.177371	0.9037	-0.716424	0.136359	-5.83222	0.150651	-0.815965	0.307695	0.644938	0.287035	0.326305
FGF2	-1.50514	-1.35531	-1.47515	-1.97554	-1.68584	-1.35689	-1.9152	1.46052	0.958196	-1.44191	0.622759	-1.3331	-0.0516085	1.60961	-1.48914	-1.38392	0.640379	1.9163	1.65667	-0.0381203	1.02678	1.33763	-1.88925	-2.22529	1.30362	-0.068321	-1.8759	0.0449032	-0.899548	0.814892	1.14697	0.771991	0.113195	-1.28362	-0.623859	1.46207	-0.206733	-1.11853	-1.09809	0.742511	-1.42863	-0.0184693	-1.43124	1.24467	-1.5879	-1.39739	0.0589025	-1.33734	-1.1867
GZMA	0.237914	-0.455737	-0.767855	0.997912	2.94541	0.210479	-0.0473426	-0.325826	-0.756621	1.13261	0.921074	-0.41588	-0.606419	-0.664983	2.92466	4.02621	-0.214791	-0.737182	-0.647635	-0.72547	0.312457	-0.614997	3.92417	-0.0383385	0.55603	-0.786681	3.41787	-0.69113	-0.838503	-0.409941	-0.415828	-0.575517	0.299608	-0.328722	-0.704281	2.58931	0.716392	-0.578415	2.77789	-1.00619	2.59794	-0.766056	0.595694	-0.63628	4.81968	0.816132	1.10161	-0.139669	-0.332924
CCR9	0.841678	1.58402	1.32085	1.44077	1.48348	3.24464	0.76351	-0.532622	-0.893758	0.728665	-1.40329	1.63981	-0.241657	-1.13735	0.667861	-0.26863	0.0799738	-0.251264	0.0753437	0.0692991	-0.448161	1.12375	-1.08077	1.03672	0.86017	7.8618	0.894561	-0.25537	-0.742205	-0.377253	-1.40073	-0.681661	-0.138845	0.905088	-0.463413	0.0802247	0.39396	0.253919	-0.290002	-1.11989	-1.23225	-0.57852	2.91482	-1.28331	0.73051	1.85713	0.333474	1.04482	-0.0454484
GPR18	-0.0978203	1.09695	1.72465	0.497633	0.788426	2.82381	-0.544692	-0.265869	-0.55786	3.81093	-0.681544	5.40806	1.14581	-0.415498	3.74132	5.17107	-0.564561	0.053721	-0.483626	-0.46123	1.52918	-0.404435	0.302147	0.340782	-0.0505178	-1.43956	0.524149	-1.18605	-1.21885	-0.0521592	-0.425951	0.329215	-0.434282	0.756548	-0.358535	0.845659	-0.244538	0.483408	1.54935	-1.03765	1.93689	-0.617738	2.01895	-0.865602	6.66786	1.80651	0.69186	-0.336019	-0.0851603
CPA3	1.0869	-0.339632	-0.317245	0.117895	3.90408	0.359323	-0.255638	-0.387181	0.391274	1.06014	-0.45048	-0.112364	-0.230983	-0.365459	2.38389	-0.270631	2.96597	0.129815	-0.416336	0.202761	0.557464	-0.387962	4.76319	1.96688	-0.238258	-0.49208	5.93547	-0.763567	-0.57741	-0.52434	-0.267957	-0.00253109	-0.524351	-0.347207	-0.6038	-0.180948	0.985531	0.150998	1.71447	-0.230781	5.09594	-0.252273	2.85828	-0.471998	6.5453	0.147117	0.668855	1.57576	1.13505
ATP6V1B2	-2.25233	-2.23329	-2.52653	-1.56463	-1.93248	-2.61831	-2.36551	0.815605	0.362993	-0.65457	1.54929	-1.04674	0.785652	0.727768	-0.613041	0.660572	0.0554699	-0.762048	0.961478	-1.56648	0.712194	-1.00086	-1.26334	0.714974	1.36259	-0.221719	-1.44056	-0.0132321	-0.467805	1.92383	-1.18051	-0.772145	-0.17366	-0.474463	0.412152	0.817788	0.0376632	-1.21249	-1.64759	0.876336	-1.4723	0.956401	-3.26572	0.677385	-0.59686	-1.04633	0.908398	0.454276	1.00682
CD48	1.36428	-1.04799	-1.40196	0.624064	1.95298	1.04665	-1.15916	-0.280034	0.125508	2.0995	0.435537	5.64396	-1.18381	-0.809536	2.31741	2.63399	0.77473	0.0256988	-0.831253	0.199526	1.05119	-0.919718	1.86412	-0.265033	0.115024	-0.46933	1.59048	-1.42698	-0.0439873	-0.492551	-0.0259433	0.235446	0.670103	-0.956076	-0.999111	2.08665	1.56866	-0.920482	2.71007	-0.0958532	2.73027	-0.756353	0.264461	-0.416496	2.80636	0.790494	1.70583	0.502646	-0.136017
IL2RB	1.11778	-0.373895	-0.775441	1.46717	0.948369	1.37748	0.737832	-0.565271	-0.389092	0.458369	0.726116	8.80704	-0.988159	-0.303802	1.51984	3.03015	-0.0731751	-0.413795	-0.836255	-0.0405722	2.22154	-0.708484	3.33224	0.611216	0.740092	-0.217945	1.86791	-0.69307	-0.345501	0.409449	0.320009	-0.0368402	0.157182	-1.68676	-0.307241	2.39005	0.486145	-0.667467	2.36825	-0.384474	2.7458	-0.255432	1.65057	-0.301951	6.57906	-0.512606	0.702266	0.388819	0.268365
MYC	2.35889	3.90794	1.88222	2.43281	0.590179	1.34316	0.19527	0.519373	0.910448	0.308049	1.14497	2.067	0.81925	2.30416	2.0204	0.916163	-0.0294703	-0.896734	2.28416	-0.728744	0.491426	1.59244	1.97702	-0.0297853	-0.0872187	2.85687	2.78155	-0.723121	0.68618	1.13144	-0.0675377	-0.656257	0.721245	0.286442	0.649331	-0.31141	-0.200865	-0.516813	2.44713	0.168372	-0.58354	0.340966	-1.4153	2.63103	0.974741	-0.861481	0.674331	0.0102824	0.501503
CCL21	0.764575	0.606112	0.0397732	0.943051	5.53491	0.535666	-0.584976	-0.820612	-0.432131	-0.0247777	-0.616166	0.0933915	-0.317233	0.229866	1.49919	0.25387	0.52887	-0.660922	0.74633	-0.210707	-0.150525	0.293718	6.4182	-0.139813	-0.724733	-1.05058	4.00993	-0.457385	0.0811461	-0.987756	0.240203	0.527292	-0.455137	-0.244191	-0.43258	-0.974728	-0.096073	-0.0938422	4.23853	-0.446191	3.55341	-0.386353	4.0358	-0.416624	8.16558	0.485133	-0.343157	0.24542	0.394247
CD52	0.806068	-1.16613	-1.15406	0.4933	3.25374	0.304323	-0.776028	-0.72246	0.210784	0.888506	-0.181738	5.04331	-0.702824	-0.674038	2.10406	2.41981	-0.454362	-0.774983	-0.556415	-0.812638	0.69821	-1.23973	1.86641	0.572571	0.67304	0.465197	1.69836	-0.904706	-0.898171	-0.438112	0.229998	-0.419426	0.320305	-0.794464	-0.723224	1.33854	1.28009	-0.455507	2.99479	-0.656679	2.40833	-0.744205	2.64577	-0.543977	3.73769	0.735602	1.20172	0.543813	-0.227476
SIT1	-0.816655	-0.415755	0.833815	-0.885993	2.68601	0.789117	1.3842	-0.161969	0.185108	0.894879	-0.130949	9.30342	-0.589803	0.682736	0.908266	0.406163	-0.326717	0.488563	-0.714466	1.27362	1.10981	-0.713446	1.67297	-0.962827	0.266121	0.834666	2.01379	-1.26094	1.11667	-0.598786	0.903618	0.525128	-0.176457	-0.829118	-0.767132	2.29689	1.08458	0.593647	2.62733	-0.497198	0.699362	-0.341309	2.28431	0.0804202	4.08964	-0.73682	0.390123	0.925275	-0.395302
CEACAM3	-0.849168	1.85597	0.533502	0.977838	3.83121	3.23207	0.0843105	-0.744715	-0.877669	1.58498	-1.12772	0.155653	-0.0125932	-0.366059	-0.512084	-0.0279924	-0.519519	0.124906	0.306611	1.23122	0.954726	0.86935	-0.899709	0.0350307	-0.966646	-0.80828	0.69724	-1.04485	-0.0356204	-0.444828	-0.56515	-0.313693	-1.06235	0.557069	0.880238	0.161402	2.62711	0.373821	-0.72505	0.196616	-2.1003	-0.764945	3.82062	-0.51635	0.405702	0.848646	1.51944	1.10292	-1.23571
GPR27	-0.314114	1.1696	0.338124	1.28646	1.72236	1.27118	-0.757685	-0.884169	-1.58677	-0.622292	-0.948614	1.37346	-0.917712	0.626382	0.585576	0.465018	-1.24968	-0.818034	0.0675208	-0.174951	-0.836213	1.11996	-0.63093	1.26286	-0.219663	0.100199	0.36289	-0.782081	-1.59469	-0.819309	0.325997	-0.983988	-1.3699	-1.16996	0.226075	-0.837569	-0.845046	1.33335	1.92279	-1.41898	-0.20615	-0.488106	2.44223	-0.0301271	0.76254	-0.496421	-0.469224	0.463527	-0.588748
CFL1	-2.71328	-0.753838	0.123046	-0.0385544	-2.46803	-1.63468	0.325888	0.470132	0.60307	0.361161	0.0295536	-0.483171	0.486934	-0.0309647	-2.75462	0.18107	-0.256068	0.458859	0.280475	0.190447	1.07485	0.152191	-0.779661	0.152282	0.0771266	0.814442	0.217606	0.518528	-0.62499	1.43552	-0.561341	0.736223	0.0889367	0.728751	0.538513	0.49889	0.35683	-0.638252	-2.26861	2.135	-1.61456	-0.164809	-2.83378	1.45131	-1.19955	-1.87008	1.02582	1.15393	1.60276
TBX21	-0.967038	-0.262676	0.840256	-0.373149	1.96674	2.17599	-0.359328	-1.40092	-0.403444	0.525455	0.260686	9.3516	-0.569184	-0.151395	-0.683264	0.00595945	-0.817204	-0.927498	0.0114618	-1.10744	-0.760674	0.565131	-0.423426	0.456262	-1.23364	-1.15619	0.116479	-0.212916	-0.19137	-0.986286	-0.197216	-1.11794	-0.611763	1.39354	-0.0693899	-0.917018	0.118184	2.01005	1.85336	-1.41731	-0.0264677	-0.0557534	3.07729	-0.712702	1.10688	0.728189	-0.397253	-1.01957	0.0274836
TNFRSF17	0.285352	0.112315	-0.0877995	-0.345442	2.33713	0.0782566	0.0870078	-0.230443	-0.393409	-0.0944195	-0.441984	10.9419	-0.178583	-0.0876126	5.59959	-0.0267186	0.310226	-0.0432696	0.117238	0.386509	0.017766	-0.259004	6.04829	-0.451812	-0.29746	3.06431	3.2211	-0.103806	-0.389767	-0.759941	-0.0335352	-0.145251	-0.12392	0.38021	-0.19704	-0.085819	-0.168678	-0.303333	5.03714	-0.0118851	4.62234	-0.0924372	0.293592	-0.262243	8.24373	0.394355	-0.0376527	0.106459	-0.1416
RRP12	-0.274126	6.52694	3.3721	0.829777	0.341966	-0.546457	-1.13187	1.52998	0.195603	-0.359559	-1.49162	2.73284	3.70571	3.94807	0.405193	0.772952	1.42115	0.100489	3.21681	0.78576	1.03551	3.18805	0.851916	0.86568	-0.586952	2.09735	1.24636	-0.674995	0.0213218	0.345644	0.109006	-0.042654	0.0207536	-0.988016	-0.517301	0.60019	0.160836	-0.413257	1.33165	1.06468	-0.127566	-1.46048	2.50093	-0.150273	0.0347165	-0.322285	0.522413	0.763317	-0.616812
DAZAP2	-0.771721	0.654714	0.0547525	0.925345	-0.35987	0.140381	-1.80642	0.3675	0.793236	-0.948131	0.471919	-1.39224	0.309342	1.08623	0.442342	-0.135722	0.356888	0.428003	1.08267	-1.04644	0.00768975	0.19509	-0.249227	1.05338	1.07941	0.491975	0.439843	0.432148	-0.346686	0.928829	-0.997571	-0.47885	0.68126	-0.639857	-0.635251	1.26249	0.316383	-1.21572	-2.03866	1.46438	-1.90023	1.13391	-2.02361	0.119012	0.197743	-1.40595	0.0319168	-0.514058	-0.319691
HTR2B	1.28453	0.180712	-0.679678	0.474006	1.39142	5.16107	-0.420345	-0.601792	-0.274977	0.299639	-0.524528	-0.0197921	-0.86728	0.361607	6.81725	1.5999	0.323833	-0.924354	0.0988499	-0.422466	0.0298785	-0.610232	0.712339	1.45802	0.792419	-0.921339	5.09377	-0.630608	0.00789792	-0.699917	-0.714646	0.0744026	-0.764241	-0.222726	0.584577	1.85603	-0.676136	-0.57258	1.2762	-0.558048	2.07304	-0.834808	0.827986	-0.698897	2.5925	0.41387	0.0305494	-0.301579	-0.313394
GLUD1	0.754723	0.454284	-0.187485	0.114	-1.70536	-2.91565	-2.36881	1.38601	0.952731	-1.36346	-0.605236	0.0996208	0.875579	0.00706601	1.71395	-0.386548	0.83034	0.534019	0.0614501	0.529856	-1.43677	1.04164	-0.111378	-0.45363	0.712237	0.949843	-0.537048	0.0108354	0.686739	0.864809	-0.008132	0.129692	1.46137	-1.31603	-0.671613	0.842435	0.240013	-0.797776	-0.784543	0.652848	-0.500253	-0.886527	-3.87811	0.750905	-1.11056	-0.337059	-1.31186	-0.114353	-0.316918
CD302	-0.536867	-4.45076	-0.865703	-0.920256	-1.3727	-2.6748	-1.88308	0.14354	0.423572	0.410802	0.881427	-2.33267	-0.860358	-0.21117	-0.297535	1.11062	-0.460587	0.901604	-0.288394	-0.179154	0.474175	-4.21557	-0.771274	-1.29875	1.11036	-1.50542	0.0257541	-0.209112	0.365323	0.393257	0.0525276	-0.164777	-0.173008	-0.517069	-0.112902	0.880033	-0.0373678	-0.138547	-1.44407	0.418123	-1.1116	-0.0334598	-0.295226	-0.41968	0.362745	-0.0795909	1.09723	-0.659777	-0.313668
CLIC3	1.27208	0.189852	3.1727	3.35611	0.0999119	0.177377	-0.571644	-0.557745	-0.439511	1.1829	-0.52166	-0.322359	-0.677288	-0.22173	1.45018	0.844901	-0.214996	-0.339861	-0.11587	0.149568	0.103133	-0.0429406	3.1744	1.99232	-0.0867297	5.06326	1.59417	-0.0351997	0.0784942	-0.00320439	-0.327793	-0.101545	-0.364705	-0.280029	-0.170776	-0.033604	0.0521296	-0.363673	0.706268	-0.346948	4.41802	-0.361106	3.74829	-0.456109	3.87611	-0.118582	-0.242922	0.63142	-0.252369
CD38	-0.182467	-0.966964	-1.37199	0.0192802	0.428567	-0.435042	-1.40121	0.262249	1.45205	-0.464516	-0.526963	3.19688	-0.54312	-0.993506	2.04403	1.27757	-1.03644	0.985993	-0.893811	0.567139	2.28746	-0.975953	2.36792	-0.814537	0.278282	1.57372	1.5019	1.84238	-0.879454	1.12402	0.890145	0.498881	2.19152	-0.745353	-0.958732	0.860069	-0.80944	-0.941483	2.05651	2.26788	1.25541	0.0480957	-0.0647541	-0.0592856	3.3963	0.183363	0.820171	-0.918993	-0.762261
RNF141	1.2843	-0.0209947	-0.740746	-2.70567	-0.864782	-0.966403	-1.9332	0.786652	1.6536	-0.625636	0.981763	-1.42688	1.24141	-0.290879	1.22417	0.262922	-0.325989	0.414828	-0.238491	-0.284096	0.824537	-1.10615	1.58783	-1.06139	1.21325	0.362683	-0.985903	1.59745	-0.132325	0.425197	0.689021	0.413461	0.776748	-0.686476	-1.59597	0.860045	1.97878	-0.916446	-0.738217	1.65709	0.734769	0.747143	-2.06598	0.649418	-0.999374	0.493332	1.01811	-0.659729	-1.20185
SPIB	-0.349348	0.127671	-0.307435	0.0335102	0.327533	1.23333	-0.0252954	-0.337531	1.01467	0.299816	-0.854729	8.03861	-1.07916	0.145084	0.568629	0.237974	-0.520862	-0.00751771	0.594828	-0.542017	0.800502	0.147602	0.987934	-0.399649	-0.42995	-0.661849	0.531314	-0.788799	-0.0225112	0.14152	-1.09619	-0.393029	-0.979291	0.245991	-0.147209	-0.207224	-0.200823	0.113446	0.348957	-0.173636	0.323498	-1.13068	1.17162	-0.262822	4.87264	-0.375962	0.913286	1.15901	1.21659
ATP5A1	-0.00955001	0.0679495	-1.54482	-0.577751	-1.1922	0.285848	0.948069	-1.13591	-0.893495	-0.602583	-0.617644	1.2019	1.15639	-1.99507	-0.971004	-0.747509	-0.100008	2.14421	-1.70943	0.603372	0.36987	1.01936	-1.87218	-1.13958	1.535	0.974857	-0.267027	0.17413	0.333262	0.779543	-1.86057	-2.28928	1.32426	0.914269	0.386133	1.66272	0.177773	-0.366086	-1.18332	1.54452	-0.553482	-0.546846	-4.26707	1.23287	-0.586746	-1.04047	-0.300858	-0.381194	0.0472509
DLC1	-1.41999	-1.56015	-1.65002	-1.72134	-1.12559	-1.27343	0.115975	-0.587923	-0.145296	0.108129	0.229639	-1.31306	-0.789316	-1.13312	-1.54536	-1.04303	-0.408435	2.36688	-0.711879	-1.54717	-0.541824	1.46893	-0.843536	0.271754	0.66262	-0.0346639	-0.369555	-0.216286	0.91753	1.27381	-0.453823	0.20142	0.719953	1.24283	1.76453	0.312819	-1.36335	1.47263	-0.521906	-0.0970341	-0.678562	-0.25633	3.26934	-1.01864	0.11846	-0.738792	0.62781	-0.892684	-0.658273
P2RX5	-0.309916	6.64817	1.25618	-0.186468	0.0545186	-0.0149366	-0.35371	-0.0655678	-0.374462	-0.428139	-0.688815	4.02229	3.70808	0.428543	1.07162	-0.846041	-0.265076	-0.35514	0.178889	0.548322	-0.315685	-0.135462	0.324071	-0.293533	-0.217369	4.04166	0.889245	-0.756574	0.0789201	-0.612707	-0.634425	-0.658606	-0.608492	-0.581065	-0.624416	2.33719	-0.0024155	-0.659869	0.537989	-0.705722	-0.319997	-0.761552	0.696334	3.23848	2.5379	-0.695747	-0.173411	-0.330147	-0.53381
P2RY10	-0.0813493	0.431733	0.0933589	0.199358	0.276649	1.0182	0.119092	-0.506045	-0.885568	0.268342	0.336539	16.397	-0.51536	-0.622478	2.95143	1.41205	-1.00021	-0.696486	-0.224715	-0.224019	0.979321	0.548769	0.566738	-0.204137	-0.330137	-0.361701	0.211427	0.129194	0.0541789	0.497921	-0.415439	-0.673627	-0.400341	1.27167	-0.188336	0.238794	-0.846215	-0.237996	4.09797	-0.384574	0.803312	-0.201344	2.39994	-0.131554	5.63283	1.06015	0.393091	0.298315	1.18196
DUSP2	1.83699	1.73624	-0.903098	0.296907	0.473951	1.7105	-0.165314	-0.0137928	-0.139384	0.822772	-0.0791894	7.92453	-0.79684	-0.958208	1.51326	0.745327	0.331409	0.423331	-0.836281	-0.255627	-0.191848	-0.028118	2.42064	-0.374529	-0.32231	0.843586	1.55098	-0.384601	-0.357755	-0.220322	-0.443429	-0.740658	0.874116	-1.15713	-0.164669	0.11706	1.14598	1.97619	3.00457	-0.291282	2.07128	-0.319097	1.24747	0.0905628	1.40175	0.157501	0.00285448	-0.107174	-0.0234058
MS4A2	0.821903	0.460614	0.0399212	-0.498	2.2253	1.01851	-0.149379	-0.948342	-0.274689	0.857134	-0.734166	0.520849	-0.119287	-0.256977	0.462009	0.359381	-0.0426274	-0.502565	0.233583	0.890219	0.316471	-0.338212	0.24727	0.483075	-0.756538	-0.833384	4.56375	-1.42069	0.082886	-1.0141	-0.712086	-0.313147	-0.28546	-0.431723	0.227404	-0.75641	1.05936	0.937753	1.48137	-0.989996	1.79485	0.112894	3.25291	-1.29216	5.65095	-0.424331	-0.529283	0.081615	-0.475986
ATP5B	0.849258	1.91263	0.298777	0.836821	-0.893121	-0.350506	0.296001	-1.20692	1.01752	-0.253368	-1.08019	1.03754	0.831229	0.801519	0.22027	-0.629949	0.0152229	1.37721	0.947614	-0.156669	-0.922749	1.50084	0.463096	0.0582927	1.71067	1.80454	-0.157498	-0.000231617	1.15783	0.543522	-1.99566	-1.14932	0.295391	0.913026	-0.3207	1.11609	0.394271	-0.835588	-0.165734	-0.013372	-1.31838	0.424825	-7.20567	-0.777369	-0.613462	-2.12489	-1.36508	-0.0626783	-0.163885
ZAP70	0.329762	0.529372	0.463058	-1.07474	1.08483	0.0611639	0.0694526	0.396745	-0.225931	0.349556	0.523832	0.753191	-1.05865	-1.51239	0.890136	0.615569	-0.634785	-0.884785	-0.584765	0.336942	-0.348464	0.904419	0.3931	-0.727423	-0.547803	11.3574	1.20778	-0.854024	-0.542191	-1.2729	-0.333479	-0.581575	-0.462186	-0.850204	0.0384333	0.563905	0.395669	0.232006	4.77314	-0.582499	2.10707	-0.133547	3.49695	-0.081782	5.47005	-0.948396	-0.0102196	-0.263094	0.195355
CD3G	0.0714256	-0.205076	-0.205917	0.729815	1.19739	0.362468	-0.523691	-1.08405	-1.12193	1.58095	-0.212159	-0.799171	-0.857054	-0.538554	4.02402	3.19326	-0.135781	-0.426063	-1.08596	-0.253839	1.93404	-0.421873	2.81114	-0.645041	-0.00691994	6.04534	0.787614	-0.739655	-0.525523	-0.376077	-0.517187	0.0258183	0.389297	-1.21886	-0.798479	1.30801	0.131206	-0.277692	4.07647	-0.825001	4.1743	-0.299603	3.20225	-1.0366	4.38532	0.361731	0.536752	0.700236	-0.853515
MARCKSL1	-0.864036	-2.50943	-1.90144	-0.144696	-2.75	-3.17288	0.791139	1.93235	1.20673	-0.713793	-0.833195	-0.398259	1.13653	0.435747	-1.36601	-0.510776	-0.36881	-0.0234479	0.576283	1.10112	0.0583225	-2.46105	-1.01843	-1.13092	-0.797982	-0.0941657	-0.473334	0.186802	0.58255	0.527322	-0.0113513	-0.204686	0.796519	0.944264	0.747366	0.00294466	0.410541	-0.217936	-0.00104146	1.63706	-0.24944	-0.468483	-3.38308	2.09391	-1.52401	0.157478	-1.17511	-1.17598	-0.603494
ABCA1	-0.435069	-3.5866	0.0423328	-0.332229	-0.766122	-2.10974	-1.99706	0.617886	1.3077	-0.740286	0.527788	-4.20615	0.124421	0.000628025	-2.028	0.612876	0.505986	1.50811	0.0637137	-0.735255	-0.0505176	-4.10177	-0.179791	-0.0444641	1.17622	-1.46627	-1.22899	-0.896721	0.0792338	1.96961	0.22372	0.755068	0.0634698	-0.51168	0.983761	0.741299	-0.446761	-0.140057	-2.26382	0.35478	-2.02916	1.43152	-1.73293	-0.142486	-0.430009	-1.45414	0.476342	-0.231069	0.250851
FCN1	0.694203	0.465252	-0.250797	-0.0694977	1.34706	1.08385	-0.670924	-0.98959	-0.870303	0.625296	-0.793452	-0.131492	-0.676553	-0.185743	0.110332	2.93776	-0.0365126	-0.801128	-0.522464	-0.450571	0.0378987	-0.427473	0.829785	-0.432975	-0.521406	-1.43955	0.688645	-0.576352	-0.728912	-0.482508	-0.256361	-0.618018	-0.935053	0.400284	-0.360376	-0.610123	-0.423433	0.345869	1.30327	-0.809046	0.736877	-0.735192	4.62048	-0.85053	2.65177	0.883514	0.362583	0.131445	-0.263841
ZEB2	-2.03364	-2.52769	-3.0963	-1.87789	-1.85187	-2.1857	0.715027	2.4565	1.37791	-1.24467	-0.496247	-2.87649	1.84356	0.895061	-1.69868	-0.180212	-0.343493	0.681175	0.712428	0.835756	0.553967	-2.73407	-1.3711	-1.47953	0.612261	-1.39045	-1.7352	-0.173929	-0.443559	0.447715	1.00243	0.642501	1.29018	-0.560532	0.279129	0.296876	1.75709	-1.16915	-1.82548	1.25628	-1.09926	-0.738203	-0.0121892	2.72467	-1.23362	-0.358952	-0.132429	-0.983774	-0.105083
DNAJC12	-1.45105	1.68246	-0.628207	-2.15658	-1.60826	-1.9753	-0.107492	1.09038	0.710058	-0.948006	-1.22493	-1.93394	-0.466695	0.490534	-1.53761	-0.903825	-0.89889	0.370929	0.633043	0.993192	-0.521079	-2.31507	-1.67778	-0.84681	0.594338	0.977096	-1.04835	-0.271919	-0.415844	-0.127482	-1.21424	-1.44441	-0.0256476	-0.668022	0.392128	-0.28916	-0.0539937	-1.74286	0.396692	-0.0990622	-0.859611	-0.47525	-1.69075	0.954918	-2.21775	-0.18097	-0.240269	-0.375583	-0.925969
CBX6	-1.06432	-1.96741	-0.102503	-1.89197	-1.96744	-3.05813	-0.324645	0.801542	0.188441	-0.916345	0.322935	0.249181	0.548523	1.13127	-2.16219	0.328024	0.0833984	1.48454	1.2995	-0.466932	0.773422	0.687394	0.0607075	-0.884588	0.369639	-0.146487	-1.83831	-0.0804423	-1.16118	1.33395	-0.292825	1.0437	0.406416	-0.833973	1.4389	0.639661	-1.43488	0.0365074	-1.72972	0.816118	-0.310888	0.00202396	-0.776335	1.06266	-0.192269	-2.39961	-0.295262	-0.703254	0.155154
AIM2	2.72387	-1.05168	2.92973	0.113672	0.274116	0.0136141	3.00302	0.0439183	0.493135	2.97165	1.19876	5.39599	-1.071	0.0492869	0.447988	2.73389	-0.527679	0.134601	-0.0904296	2.24653	0.490635	-0.627706	1.73364	-0.634606	-0.135499	-1.55372	-0.181721	-0.505847	-0.916546	-0.868416	-0.337045	0.211691	0.996524	-0.163269	-0.0913971	1.31231	-0.182443	0.683378	0.909718	-0.677339	0.380495	-0.284144	-0.0725476	0.00537368	3.45337	0.458966	1.7755	-0.321834	-0.267234
FCAR	0.0211559	1.84456	-0.494108	-0.307556	2.55467	1.02574	-0.130853	-1.18127	-1.03212	2.09639	-1.19191	0.647947	-0.541449	-0.0462775	0.67788	0.053115	-0.146461	-1.14406	-0.528761	-0.138868	0.554888	0.933599	1.12491	-0.0732316	-0.542119	-1.67335	-0.198175	-1.04841	-0.237201	-1.94782	0.208929	-0.906089	-0.835432	0.4571	-0.572217	-0.566072	-0.0725249	2.21923	1.33728	-1.03329	-0.0307017	0.327005	4.13353	-2.09473	-0.335533	2.00309	1.45823	1.21809	0.866581
F11R	3.72393	0.697006	4.71635	3.22313	2.89359	2.2653	-0.541721	1.29006	0.604846	-0.695287	0.675366	2.01477	-0.674206	-0.831713	3.11143	0.726079	0.552075	1.51619	-1.19641	0.294748	0.988119	2.08443	4.36271	3.55064	0.30806	2.6424	2.49574	1.41861	-0.44263	1.47367	0.358395	0.128868	0.313615	0.187018	-0.234288	1.17443	-0.887604	-1.3067	0.8552	-0.185787	1.70021	1.13028	2.26381	-0.103938	3.29038	-1.18151	0.451385	-0.236944	-0.143593
CCR2	-0.41378	-0.445201	-0.749694	0.703271	1.90235	1.40914	-0.139772	-0.851162	-1.07343	1.08177	-0.911801	-0.845352	-1.31266	-1.01598	1.80498	4.47676	-0.336986	-0.931651	-0.79273	-0.814145	1.06926	-0.665855	0.927921	-0.0559351	0.982901	0.518329	0.665995	-0.762547	-0.0513977	1.03954	-0.568732	-0.0151011	-0.477091	-0.559445	-0.693504	0.427208	-0.280198	-0.0721703	2.30692	-1.1841	1.82081	-0.0791412	2.10253	-0.815891	5.00873	-0.0801855	0.478006	0.879846	-0.115977
KIAA0226	-0.964927	-1.90187	-1.51394	-0.833236	-3.30428	-2.90525	0.870033	1.3774	1.10067	-1.84132	0.0422196	0.434822	1.67393	-0.651526	-1.93017	-0.128965	0.841113	1.43433	-0.40846	-0.208765	1.72367	0.597257	-1.07091	-1.65722	0.730383	-0.699859	-2.16834	0.333434	-0.132375	1.65527	-0.797982	0.79393	1.13889	0.35646	1.2142	1.1516	-1.00664	-0.554348	-1.59786	1.34409	-0.441393	0.0814789	-2.21215	0.659586	-1.56721	-1.55285	-0.112636	-1.54405	-0.166353
HS3ST1	-1.41021	-1.06109	1.49966	-1.13627	-1.20071	-1.24681	-1.5627	1.30845	0.328015	-0.372453	-0.646101	-0.906918	-1.37193	2.47014	0.80347	-0.536838	1.08245	0.183137	2.02219	-0.720696	1.16758	-0.876468	0.6651	-1.39791	0.12352	-1.89686	-1.07985	0.707796	-0.180962	-0.240759	-0.333477	-0.990063	0.222936	0.236217	0.173022	0.671076	0.0892578	-0.0151033	-0.701895	-1.55831	-1.19226	0.182466	-0.535889	-0.406972	-1.30344	-0.164171	-1.20684	-1.49668	-1.49807
TIMM13	-0.00406623	1.28455	-0.0974103	-0.60259	0.46944	-1.25299	0.0536803	0.563881	-0.179466	0.26483	-0.346551	0.113201	1.76894	1.31258	-4.71733	-0.980324	1.02023	0.800152	0.871271	1.24505	0.268338	0.833912	-0.362294	-1.30728	-1.72118	0.768419	-0.0350836	0.29912	1.6833	-0.426609	-1.4245	-0.777759	0.631592	-0.04193	0.844123	0.469094	0.688288	-0.890012	-0.175372	-0.210109	-1.73287	-0.136978	-4.9273	1.30396	-1.46363	-0.671984	0.0171359	-1.14155	-1.98586
SKAP1	6.01108	-0.828887	-0.521614	3.32984	3.17374	5.31284	-0.453572	-1.12612	-1.08792	0.0107198	-0.574107	7.95573	-1.31663	-0.649331	1.49628	0.24886	-0.103021	-0.0144251	-0.572043	-0.296297	-0.170608	0.293538	2.64081	3.07355	-0.110357	-0.0274401	2.8023	-0.256855	-0.319498	-0.56556	-0.399132	-0.315612	-0.00758426	-0.13747	-0.584337	-0.405053	-0.22392	0.563362	5.9858	-1.12033	5.8021	-0.368062	3.42304	-0.721752	3.27271	1.32712	0.194724	0.44765	-0.695498
TEX264	-0.381969	-0.570678	0.482731	-0.646249	-1.99994	-0.333825	-1.50453	0.0634987	1.12586	0.101295	-0.54964	-0.513713	-0.579212	-0.0283754	-0.153391	-1.19997	1.37275	2.30485	0.42915	0.513834	0.31341	0.0640532	-0.550434	0.495931	0.889331	-0.158937	0.700081	-0.0617294	1.33704	1.08044	0.918235	1.03176	0.539376	-0.420681	-0.294339	2.7584	2.95474	-1.45282	-0.724294	0.803752	-0.649034	-0.735542	-0.93218	0.425128	-1.44953	0.165365	-0.302858	0.375873	-0.484578
CTSG	1.11573	-0.218784	-0.47781	0.739086	-0.0256466	1.14301	-0.60648	-1.20903	-1.02263	0.690434	-0.560597	2.52957	-0.617295	0.141997	0.763979	-0.129386	-0.395003	-1.00629	0.218126	-0.44366	0.104556	-0.00956931	1.13433	0.276129	-0.873298	5.72303	10.2742	0.201932	0.326779	-0.660506	-0.321999	-0.434401	-1.53692	0.313358	0.855027	-0.584621	-0.490248	1.02445	1.68493	-1.28308	-0.173134	1.20127	2.73938	-0.933885	6.21744	0.81182	-0.645344	1.18935	-0.277847
ADAMTS12	0.195242	2.56328	-0.177697	-0.941727	2.48598	3.03287	-0.285676	-1.93364	-1.58863	2.27284	-0.031922	-0.377525	-1.31967	-1.07088	0.645365	1.36479	-0.68414	0.401493	-0.318013	0.676464	1.66475	0.680304	0.53005	0.867453	-1.06562	-0.560879	1.73945	0.293087	-0.998825	-0.481094	-0.367937	-0.0770877	-0.249064	-1.13367	-0.313729	-0.896465	0.670152	1.24489	-0.241226	-0.962428	0.908424	-0.0439483	3.65416	-2.00023	1.28832	2.09371	1.62864	1.84903	0.668309
CCNA2	2.40098	3.34296	2.79731	1.25809	1.00348	0.0620592	1.06832	0.768307	1.68902	0.0949957	0.541962	3.10329	1.89222	0.609247	0.146738	0.939521	1.01353	0.451799	0.491915	1.14192	1.47584	3.01401	1.34444	-0.235083	-0.4877	3.23486	1.26919	0.509403	0.817729	1.29457	1.23767	0.5015	0.724507	-0.156106	-0.325679	0.116654	0.658549	-0.139969	1.37556	1.1334	0.975938	0.248003	-1.87259	1.6669	0.871791	0.378765	-1.07457	0.870518	0.637415
SLC18A2	0.253703	1.47003	-0.335508	0.463995	1.70345	0.754931	-0.294519	-0.0694829	1.10108	0.412363	-0.0988354	0.164281	0.122064	-1.54999	0.333632	0.444654	0.856281	0.462082	0.709112	-0.324944	0.441942	2.08209	2.99082	0.899689	0.535798	0.171029	2.0706	-1.21123	-0.734052	0.416943	-1.61478	-0.0743946	-0.3428	0.374426	0.213933	-0.478695	-0.0242332	-1.3649	-0.267646	0.138608	6.2398	-0.0277257	2.71657	0.899908	5.38159	0.448691	0.091208	0.243436	0.673445
GPR137B	-0.512326	-4.78775	-4.10667	-1.96949	-1.58562	-2.2563	-2.93063	0.827462	0.761376	-1.04057	0.0261464	-1.20424	-0.0489095	-0.408501	-0.157772	-0.20496	-0.0578112	0.446781	-0.611511	0.435799	0.791987	-3.97334	-1.35004	-0.428288	0.406058	-2.23981	-1.68512	0.403949	0.378187	0.377974	0.0121057	-0.140952	0.445293	-0.0403761	1.2828	0.0926398	0.0222352	-1.46208	-2.73283	4.28017	-1.87762	-0.144769	-2.37018	-0.0961642	-0.860674	-0.513309	0.712365	0.501298	0.348217
CDK5	-0.250713	0.153488	0.304641	-2.81441	-1.21088	-1.66288	0.129276	0.621059	0.299548	1.26042	-0.149479	-0.952604	0.457616	-0.162525	0.659867	0.432036	1.05177	-0.656287	0.221839	1.08734	0.397866	-0.420725	-1.29963	-1.4394	-0.78887	0.158643	-0.830423	0.741971	0.462322	0.130562	-0.155791	-0.0431671	-0.620058	-0.215992	-0.0557937	1.44452	2.56739	-1.1738	-0.966181	0.699936	0.52679	-0.850565	-3.58811	0.837876	-2.14842	-0.0675032	0.0241069	1.31671	0.518782
CNR1	-1.0398	-0.789445	-1.36604	-1.16262	-0.650495	-1.03076	2.47237	-0.484267	-0.296311	-0.519931	4.32595	-0.694184	-0.319801	0.655121	-1.35906	-1.11845	-0.0285199	-0.482255	0.675197	-0.0436182	1.07529	-0.932941	-1.50527	-1.26257	-0.113713	-1.33767	-1.34886	-0.747234	1.45163	0.122983	0.115847	0.217582	0.22755	-0.463126	1.8899	0.939641	-0.189371	-0.75427	-1.3603	0.453278	-0.837746	2.30614	-0.503486	1.21187	-0.945159	-0.860104	1.01634	-0.716084	-0.278959
CDC7	0.129737	1.6544	1.32746	-0.0865374	-0.27044	-1.86255	1.85067	1.73218	2.10288	-0.907989	0.204944	0.979004	1.95553	0.720916	-0.144813	0.494762	0.375135	1.32533	0.86134	2.26152	0.455842	0.896415	0.185843	-1.49633	-1.10954	1.51975	-1.72004	1.13427	0.696253	0.777509	1.15698	0.572973	0.908976	0.528061	1.515	1.42778	1.23794	-0.105217	0.763042	1.22873	1.02379	0.0230934	-1.87951	1.93355	-0.878959	-0.445207	-0.920638	0.539989	1.31434
CD72	0.0324035	-1.0678	-0.868469	0.855991	0.4607	-0.535948	-0.833206	0.0434264	0.64934	0.844054	0.52436	3.33737	0.325733	-0.332946	1.49614	3.46863	0.0839662	-0.443245	-0.577631	0.100899	-0.0471874	-1.1111	0.414891	0.0588236	-0.26583	-1.41114	-0.240799	0.00863605	0.0448419	1.65441	1.3002	-0.632193	-0.802471	-0.295987	-0.344472	2.05248	1.12948	0.199023	2.18946	-0.228323	2.25915	-0.233688	0.0124558	-0.913252	2.49528	0.481976	1.36799	1.23845	0.630284
KIR3DL2	0.221829	0.225489	0.282535	-0.685262	1.53922	2.80231	-0.708608	-1.18574	-0.878328	1.84463	-0.805886	0.856034	-0.522926	-0.393577	1.08196	-0.804413	0.0516682	-0.542919	-0.719393	-0.752769	0.252363	0.278978	-0.948405	0.37803	-0.798954	-1.26305	-0.999981	-0.02552	-0.744852	-1.59959	-0.506791	-0.842065	-1.40969	5.70997	-0.709143	-0.868083	-0.289028	1.01631	0.771366	-0.739319	-0.670455	1.57974	4.0738	-1.36904	0.755325	1.86842	0.837357	0.0369746	-0.0888476
CAMTA1	-1.54755	-1.77096	-1.86697	-0.74347	-1.7318	-1.55899	1.37483	1.73183	1.44209	-1.69576	-0.462317	-2.03201	1.27492	0.544537	-1.44684	-1.30978	-0.574054	1.42796	0.400132	-0.299122	0.284068	-1.0185	-1.42388	-1.60715	0.924968	-1.61487	-1.70969	-0.453602	-0.227998	-0.0685938	-0.175015	0.0287924	0.708959	-0.362266	0.165644	0.868587	-0.370584	-0.539142	-1.38237	0.334847	-1.18923	-0.279249	-0.953271	1.6387	-1.69236	-0.805539	-0.999792	-1.60015	-1.31514
CD3E	-0.741658	-0.675277	-0.166118	0.953462	2.54882	1.0482	0.284819	-0.761175	-0.964126	0.481297	0.790369	0.805012	-0.836816	-1.70069	-0.936263	0.888023	-0.0842581	0.161352	-1.6978	0.514631	0.506855	-0.112825	-1.29099	0.383313	0.35518	10.6161	0.848793	-0.531831	-0.107886	-0.383389	-1.27093	0.133881	-0.980817	0.155552	-0.586078	1.61944	-0.148563	0.624377	-1.0438	-0.652995	-0.940849	0.233766	3.42118	-0.88813	4.14303	0.217669	1.35984	-0.833149	-0.465268
CMKLR1	-0.573112	-1.01737	-0.985111	0.330081	0.261267	0.461613	-0.99285	-0.477638	-1.01537	1.73505	-0.00341437	1.76909	-0.468476	-0.860799	-0.236775	3.29521	-0.985041	-0.487885	-0.59293	-0.247454	0.490162	-0.884653	0.259213	0.0407171	0.620879	-1.89514	0.534019	-1.12557	0.0678656	0.837175	-0.283674	-0.356098	0.0735874	-1.46657	-0.471163	2.59851	0.684158	-0.0163281	0.350037	-0.704982	-0.253948	-1.53431	2.4659	-1.31988	1.24616	0.213517	-0.0426759	-0.211003	-0.645088
MMP12	4.07037	-0.530549	-0.350163	1.61865	5.31269	-0.0800996	3.61597	-0.471604	0.114467	-0.30957	-0.554564	-0.417578	0.606162	-0.4993	3.58579	0.596086	-0.323453	-0.46538	-0.392576	-0.443992	-0.512599	-0.297939	4.68148	1.70844	2.62264	-0.411067	2.92294	-0.376963	-0.415008	-0.48389	-0.412328	-0.437461	-0.521931	-0.171707	-0.130447	-0.497149	1.04702	-0.229805	4.71764	-0.438317	4.52572	-0.387017	-0.0581097	1.34058	4.53739	-0.109664	0.78578	1.8362	0.77743
ITGA4	-0.393632	-0.772684	3.57499	0.459219	0.80233	0.251914	0.665595	-0.222082	1.04363	1.21849	2.15413	7.62142	1.22712	-0.214728	1.13411	5.10733	0.218944	-0.959538	-0.0369869	-0.664169	1.54214	-1.00886	-0.0687071	1.1505	2.02989	6.32298	0.14083	-0.561045	-0.203825	1.2359	0.0249922	-0.540732	-0.518341	0.209749	-0.251904	1.03277	-0.389238	-0.0956287	0.610984	0.610008	-0.248311	-0.171656	-0.105065	0.322443	1.92781	0.115825	0.405472	1.63984	2.12684
MS4A1	-0.093195	0.31501	-0.0677868	0.161836	1.71989	1.78713	0.445073	-0.735424	-0.188675	0.317884	-0.50809	16.667	0.0816153	-0.671314	1.03051	-0.296056	-0.208123	-0.0431837	-0.856788	0.773797	1.57102	0.367163	0.256105	-0.239698	-0.572591	0.409453	1.80101	-0.636421	-0.178646	-0.262341	-0.617769	-0.113843	-0.396987	-0.114223	-0.175774	0.496594	0.418061	0.0274148	2.16462	-0.300061	0.347673	0.121937	1.88114	-0.40222	9.13817	0.339161	-0.118197	-0.0528819	0.0607418
CLEC5A	-1.56548	-1.55928	-1.62865	0.214522	-0.421763	-0.364645	-1.58368	-1.70482	0.659746	0.0658336	0.732881	-1.68717	0.206882	-1.38926	-1.37112	0.850225	1.83148	-1.29895	-1.49569	-0.429674	0.188513	-1.52769	-0.871286	0.460552	0.559014	-1.81405	-0.821154	-0.486129	-1.33404	-0.759801	0.241438	1.03406	-1.23885	0.0477135	1.55709	-1.3221	-1.06959	0.180366	-1.33364	0.903113	-1.30313	0.00721982	-0.278031	-1.00003	-1.12818	-1.00712	1.10053	0.991331	1.24926
FCRL2	-0.234383	0.496248	-0.49511	-0.508596	1.62601	2.54236	-0.371947	-1.03852	-0.393163	-0.0612361	-0.435953	1.86326	-0.468077	-0.665529	1.77235	-1.40852	0.0721895	-0.418441	0.476623	0.513573	0.591422	0.259661	1.33101	-0.429881	0.408916	-0.755796	1.2101	1.11947	0.407302	-0.459106	-1.13013	-0.595451	-0.419839	-1.01091	-0.132763	-1.0619	-0.198371	-0.730562	8.88418	0.113596	1.76998	0.91491	1.37849	-0.429705	6.82201	0.523075	-1.34353	0.237542	-0.743004
IARS	1.08286	1.91673	2.19739	1.09736	-1.02162	-0.151951	0.946174	0.410086	1.06	0.612068	1.28786	1.63996	1.64319	1.12784	0.314023	0.331471	0.325072	0.3561	1.3532	0.0723876	0.935592	1.05186	1.49843	0.108624	0.154774	2.36114	-0.427096	1.34047	0.0836014	1.17661	0.840218	-0.0754324	1.23053	0.982284	1.25248	-0.261954	-0.978122	0.0834418	0.111842	0.914666	-1.05322	0.26359	-7.41224	0.280395	0.234096	-1.8147	0.443192	0.660644	1.33366
KRT23	4.20588	0.473564	-0.000829532	1.21727	0.792166	3.43629	0.0232237	-0.478758	-0.209887	-0.0293178	-0.366334	0.153321	-0.45433	-0.373448	-0.0634496	-0.0390539	-0.451002	-0.524433	-0.194947	-0.354123	-0.262805	0.0684737	0.862535	10.5448	-0.340557	3.90719	8.09306	-0.28027	-0.597029	-0.243122	-0.258529	-0.43405	-0.467299	0.012858	-0.32756	-0.543691	0.00365695	0.304931	1.84487	-0.312848	10.5742	-0.222682	1.23833	-0.29008	0.922039	0.539091	-0.0333797	-0.113567	-0.167857
CD200	-2.11601	-2.41128	-2.52214	0.619006	-0.129081	-0.333741	1.85019	0.717947	1.58791	-1.08489	-1.21378	0.647522	0.679088	0.295345	-1.39645	-1.83069	-1.6682	-1.86725	0.209942	1.2767	1.22535	-2.42288	-1.14128	-0.427886	0.0173656	-0.25569	-0.376421	0.66223	-0.423123	-0.929441	-0.327207	-0.0500588	1.31036	-0.657182	0.117003	0.441363	0.0501426	-0.252062	-0.984824	-0.508779	-0.757115	-0.564924	-1.56766	1.70579	-0.921211	-0.48632	-0.471967	-1.39759	-1.42769
CCDC88A	-2.55724	-0.367581	-1.21724	-2.58693	-2.11301	-2.88776	0.0341178	-0.0563021	1.29115	-1.93597	0.773685	-0.507719	1.59792	0.632441	-2.1127	0.855665	-0.501846	1.39532	0.512	-0.160803	1.16063	-0.665999	-1.57143	-1.34573	0.904962	-0.231311	-2.31493	1.07079	-0.525086	0.901776	0.0770066	1.5644	1.33693	0.0773363	-1.00836	0.777171	-0.683226	-0.0946276	-2.12755	0.78522	-1.03821	1.33684	-2.28675	0.172523	-2.3716	-1.34323	-1.23679	-1.42135	-1.07627
ACTG1	0.92446	-1.36179	1.51398	0.482543	-2.0481	-2.57982	0.400103	1.9828	1.25097	-0.992808	0.904257	0.767724	1.9167	-0.870443	0.681606	-1.58365	-0.595383	0.12502	-0.783084	-0.206401	1.41316	0.361029	1.10963	0.660391	1.49131	0.95959	0.295434	0.150382	-0.795942	1.89684	-0.855799	0.249106	0.969611	0.126059	0.436747	0.606864	-0.725256	-0.56899	-1.23729	1.77592	-0.380073	-0.0987439	-2.94312	1.40026	-0.744251	-1.35835	0.25544	-0.356866	0.325474
CD55	3.04956	5.03223	3.02625	2.27791	1.56622	3.73611	-0.558911	0.127273	1.08602	-0.212884	-0.471056	1.14918	-0.436658	-0.619439	3.51238	-0.245858	-0.187807	-1.13728	-0.771685	-0.977239	0.349993	0.916556	2.47749	4.33047	0.241968	3.22371	2.48327	-0.984215	-0.734067	0.6527	-0.386028	0.305224	-0.345571	-0.594705	-0.0759456	1.98222	0.951983	-0.973799	0.903384	0.401457	1.37686	-0.645106	2.80271	0.962626	2.45574	-0.301385	0.413993	-0.166423	-0.145349
RUNX2	-1.11479	-0.00903734	0.1833	0.0730898	1.45242	2.63957	0.925508	-1.55665	-1.8421	-0.846048	-0.939489	1.84274	-0.914084	-0.836541	-0.692452	-0.338788	-0.106491	-1.28875	-0.811904	-0.322372	-0.457744	0.604164	-0.679959	-0.104863	-1.20024	-1.59648	0.140044	0.205191	0.530226	-1.40949	-0.685425	-0.405806	-1.24254	1.56852	-0.307744	-0.873215	-0.110773	-0.217642	0.42958	-1.56476	0.180366	0.296432	2.04755	-1.16604	0.666185	1.16466	-0.00855928	0.373297	-1.13075
S100A4	0.752123	2.94467	1.20258	2.03423	1.1843	1.17122	-0.710934	-1.39069	0.0869212	2.08432	0.18626	0.567687	-1.4586	-1.3057	1.26342	1.722	1.07799	-0.375041	-1.5	-0.401582	0.93839	1.49535	1.12655	3.12499	0.76749	1.64161	1.33755	-0.79774	-0.840402	0.0428524	0.0856807	0.634019	-0.635264	-1.31875	0.762975	1.27736	0.92674	-0.247396	0.922954	-0.132423	2.40679	-0.314997	2.37125	-0.879081	1.43727	1.18084	1.12787	1.62358	1.06208
C11orf75	2.26123	1.4631	0.92997	0.947067	1.98499	2.36006	0.404354	0.120255	0.807656	1.67624	0.242848	2.43998	-0.510238	-0.601147	2.16989	1.70728	-0.00320484	1.07076	-0.449759	0.449477	-0.111208	-1.09065	1.77127	0.639952	0.134803	0.748751	1.34975	0.305501	-0.777018	1.73739	-0.0793317	0.647491	0.237947	-2.09827	-0.653635	1.39829	1.48341	-1.1734	1.37941	0.296729	0.946668	-1.58312	0.192073	0.728384	2.6077	0.459254	1.70115	1.18264	0.712501
IL23A	2.65089	0.688021	2.85623	1.49225	2.14418	1.08793	-0.377451	-0.856847	-0.780658	-0.0922435	-1.1674	2.09187	-0.944679	-0.350259	1.48894	0.183052	-0.0201628	-0.224217	0.305553	-0.420727	-0.959123	-0.0400584	1.04043	2.59074	-0.596822	0.43972	4.60878	0.122631	-0.278156	-1.0589	-0.506765	-0.262115	-1.25041	-0.800057	-0.0467506	-1.31411	-0.241287	0.64636	8.53926	-1.21342	6.45427	-0.228493	1.73569	-0.812586	2.1993	0.233437	-0.0431975	-0.28033	-0.59
APOBEC3A	4.74617	-0.297425	-0.54606	0.128871	1.53411	0.679856	-0.515133	-0.629747	-0.873424	1.44076	-1.00561	-0.205776	-0.547636	0.0241295	1.91398	3.00288	-0.425286	0.843942	-0.0950997	0.128549	1.94802	0.0163791	8.77147	0.664239	-0.825349	-1.12078	0.971313	-0.875214	-0.562478	-0.758911	0.18433	0.0155718	-0.275536	-0.740771	-0.641376	0.164441	1.23885	-0.201255	1.66794	-0.789404	0.95212	-0.0487028	4.57871	-0.280484	2.80721	0.813802	1.16745	0.315904	0.346873
B3GALNT1	-0.854987	-3.05205	0.193799	0.733372	-0.0385486	0.484429	2.02073	0.220247	1.89889	-0.203105	0.29558	-2.16156	1.14195	0.498364	1.68384	-0.289255	1.03885	1.29972	0.346178	1.21607	0.815183	-1.11636	-1.21516	0.909292	1.04834	-0.59869	-2.27797	0.617923	0.681203	0.249924	0.567335	0.0578641	0.787462	-0.689994	-0.898845	1.45781	1.53539	-1.44853	-2.27746	1.41278	0.332837	-0.634676	-2.52447	1.52329	-2.23462	0.137128	0.42551	-0.435129	-1.1636
CCR7	0.639576	0.487545	-0.24923	-0.336429	1.61195	-0.41584	-0.46301	-0.938578	0.131576	0.875123	-0.190197	14.3645	-0.374073	-0.411128	1.66322	1.01705	-0.147388	-0.40949	-0.360515	-0.120816	2.00456	-0.201331	0.344757	0.49434	-0.188873	-0.294815	1.35441	-0.551158	-0.634565	-0.442247	-0.309304	-0.0636647	0.392113	-0.600255	-0.59889	0.0834864	2.49492	-0.73392	2.43302	-0.278171	1.01581	-0.0920696	3.42236	-0.431361	8.0214	-0.346903	1.14583	-0.0193391	-0.300307
GMPR	-1.49478	-1.15141	0.0524043	1.09938	-0.83185	1.84147	-1.40113	0.694392	0.124736	-0.00425683	-1.21094	-1.2888	-1.08007	-1.46213	-1.30023	-0.471955	0.21543	1.98285	-1.78954	-0.591406	1.00421	-1.42801	-0.263461	1.04978	-0.0154785	-0.0651365	-1.13344	2.20249	-0.734914	-0.249185	0.931038	2.56343	1.45302	-0.500523	-0.717341	1.88409	-0.818458	-0.217635	2.90558	-0.980648	1.67483	-0.265958	-0.814885	-0.288159	-0.800845	-0.775321	-0.768726	-0.91704	-0.847063
GZMK	0.199677	-0.759947	-0.74241	0.415132	1.40869	-0.150874	-0.533233	0.208856	-0.778864	0.313404	2.7542	-0.566056	-1.0506	-0.436114	2.4088	3.87865	0.111387	-0.542993	-0.897554	-0.209711	1.98654	-0.516871	1.53362	-0.557832	0.266349	-0.785171	3.61897	-0.655935	-0.622647	-0.554449	-0.163417	-0.524122	0.207398	-0.626463	-0.735774	3.27702	1.77842	-0.28669	3.08631	-0.877234	4.26721	-0.872655	1.07362	-0.303676	6.06038	0.303131	0.446156	-0.0877184	-0.568036
C5orf15	0.951019	-0.167219	1.08198	0.997269	0.206823	-0.665543	-1.30168	0.698823	0.609228	-0.0446864	0.292263	0.475323	0.921086	-2.03247	0.113917	1.36102	0.894003	1.19064	-2.06243	-0.0289866	-0.071825	1.28468	-0.720451	0.464045	1.49585	0.640253	-1.05175	-1.08717	-0.795973	0.161989	-0.505226	-0.661939	0.247837	-0.547893	0.464969	1.58693	0.72085	-1.50038	-0.415237	0.629123	-0.00139008	-0.170539	-2.58992	0.254992	-0.60189	-0.167578	0.809098	0.9824	0.719264
GZMH	-0.646846	-0.76023	-0.573631	0.0831041	1.78484	0.400085	-1.06529	-0.799482	-0.731322	1.71317	-0.372533	-1.01168	-1.11996	-0.117053	2.91538	2.45077	-0.0233172	-0.73837	-0.617705	-0.0615315	-0.118517	-1.09671	1.35765	-0.884795	0.0643987	-1.43944	1.83759	-1.30338	-0.412963	-0.720959	0.328727	-0.0163592	0.579616	-0.508699	-0.537033	2.82735	0.954879	-0.157224	3.91717	-1.14771	2.59731	-0.604321	3.12693	-0.646967	5.01523	1.7166	-0.225628	0.27806	-0.147354
LILRA5	-0.481747	-0.518712	0.0116784	-0.3702	2.15018	-0.545128	0.254186	-1.53717	-1.61983	2.01704	-0.926791	-0.859993	-1.05553	0.179781	2.48761	-0.927986	-0.243938	-0.914905	-0.00797919	0.471907	0.276946	-0.663956	-0.0558619	-0.711603	-0.487898	-1.16643	0.537911	-0.694022	-0.262678	-1.55905	-0.440231	-0.300402	-1.08483	1.2574	-1.11198	0.500706	1.2758	1.26105	5.02108	-1.64503	0.806138	0.279239	2.503	-1.21604	-0.66405	2.4501	2.21169	-0.0122886	-0.974841
FGF18	0.049625	0.983703	-0.255277	4.05659	0.823575	4.01722	-0.0675621	-1.23939	-0.644347	0.105012	-0.809654	0.883644	-0.247664	-0.373105	0.456099	-0.340214	-0.250339	-0.799084	-0.32015	-0.2218	0.156035	1.16912	0.0625704	14.1756	-1.14024	-0.48268	1.83267	-0.818913	-0.174757	-0.809381	-0.280798	-0.449302	-0.792556	-0.607822	-0.152136	-1.06408	-0.390836	2.57913	0.650927	-1.0293	1.6145	0.641678	2.85141	-1.01779	-0.389323	1.41415	-0.283573	0.577478	0.531764
LAMP3	4.76756	-0.715464	-0.243528	1.64354	1.66126	1.57517	-0.105785	-0.601923	-0.156063	0.69256	-0.592535	4.3155	-0.583775	0.0708432	3.56366	1.02364	-0.538889	0.332056	-0.111763	-0.386034	0.159477	-0.60906	5.32201	2.63974	-0.102566	-0.378386	1.00339	-0.631762	-0.546889	0.752025	-0.425112	-0.343248	0.0577052	0.431181	-0.331621	0.112747	-0.498508	-0.535958	1.92982	0.138311	3.02122	-0.398197	5.48946	-0.495386	5.60767	-0.0471948	0.184736	0.319535	0.457771
CDK5R1	-0.0524903	-1.52825	0.0683789	-1.63467	-1.26613	-1.32649	1.55958	2.19431	1.27986	-1.26492	-0.965647	-1.19753	1.13895	0.968811	-1.2746	-1.77572	-1.14492	0.5546	0.927581	0.70488	0.375417	-1.48051	0.153291	-1.55291	0.118802	-1.47388	-1.78699	-0.248662	-0.195876	-0.0149405	-0.416171	0.47914	1.43463	0.2848	0.171612	0.1382	-0.00336534	-0.301393	-1.25966	0.514048	-1.02634	-0.403312	-0.987926	2.59517	-1.52797	0.258883	-1.57941	-1.28933	-1.01911
STAP1	0.85287	-0.0321992	-0.0665288	-0.0868839	0.832323	1.27656	-0.916191	-0.701776	-0.750705	1.21265	-0.896394	14.112	-0.535629	-0.564606	1.46912	0.733453	-0.654052	-0.129488	-0.0813026	-0.289275	0.959385	0.675509	1.81065	-0.0753996	0.595374	-0.396912	2.3446	-0.340477	0.28986	0.212996	-0.45379	0.020779	-0.245271	0.372485	-0.609678	0.84796	0.208726	0.157986	5.36023	0.129994	1.19512	-0.762723	1.98146	-0.659039	4.5632	1.05819	-0.285569	-0.40886	-0.0250517
CCL18	2.88405	-0.37917	-0.543344	-0.0996474	3.72402	0.0895162	-0.324756	-0.670597	-0.439744	-0.41887	-0.651789	-0.361646	-0.537047	-0.559382	2.47633	2.27211	-0.414831	-0.578468	-0.453753	-0.502815	0.671223	-0.403655	3.23574	1.75937	-0.278419	-0.588784	2.48745	-0.522188	-0.352976	1.0408	-0.559748	-0.487999	-0.360684	-0.358923	-0.394681	-0.445142	-0.249648	-0.283028	2.10859	-0.633692	2.34947	-0.128133	1.25855	-0.630422	4.54434	-0.210404	-0.101453	1.85522	0.963157
TOX4	0.839207	-0.15947	-0.322999	-1.18518	-2.92093	-1.76538	-0.105426	0.80371	0.321866	-0.379039	1.37208	0.354832	0.182483	0.0390477	-0.280591	-0.719748	0.543155	1.52109	-0.462618	0.591413	0.901944	-0.515397	1.06552	0.00803828	0.0147475	1.28853	-0.867377	2.0355	0.492294	1.36921	1.17114	0.851344	1.59766	-0.464374	0.10077	1.96856	1.05003	-0.215764	-1.17253	1.61719	0.381237	0.338007	-1.92505	1.99075	-1.89728	-2.83128	0.101691	0.00896379	-0.219896
TRAF3IP2	0.508303	-0.998513	-0.601397	-1.79165	-1.19195	-0.0329188	-3.04333	-0.530474	-0.427907	-0.121701	0.206346	0.619544	0.492398	0.380407	-2.25318	-0.793009	0.414193	1.91858	0.521516	0.074978	-0.253575	-1.03418	1.05332	-0.851198	-0.510891	-0.206416	-1.56166	1.01757	-0.0375903	1.21119	0.286948	1.2789	1.80807	-1.11171	0.0968054	0.600692	-0.715383	-0.254372	-2.11616	0.0624502	-3.04775	0.582804	-2.07404	-0.689823	-1.22092	-0.825065	1.57333	0.265381	0.150266
EXO1	1.5964	3.99906	2.05644	1.05465	1.15568	-0.511181	3.99336	1.85621	2.38521	-0.137319	-0.710852	2.21974	2.28687	-0.258581	1.58576	0.176602	0.650389	0.0445579	-0.250448	0.88039	0.238169	2.72415	0.968928	-0.393988	-0.596603	3.25022	-0.464945	0.970775	1.08994	0.0891226	1.26924	-0.530637	-0.136248	0.539139	0.223952	0.333674	0.273649	0.220551	0.370063	0.997437	1.57357	-0.387915	-0.844682	2.4233	0.69686	-0.161492	-1.0113	1.22256	1.3929
CR2	1.02946	0.692463	0.880007	-0.0311214	0.737136	1.07959	-0.52687	-0.651087	-0.480916	0.898266	-0.249837	15.5482	-0.433358	-0.448181	1.28604	0.337203	-0.163371	0.500503	-0.0748465	-0.476723	-0.370554	0.827098	0.960307	-0.0814803	0.0849529	3.58834	1.15747	0.244343	-0.226371	-0.175621	-0.634062	-0.267477	-0.837395	0.213976	-0.595241	0.18361	-0.322028	0.00664769	0.485173	-0.460268	1.1176	-0.205742	2.22838	-0.204828	8.15241	0.88681	0.643434	-0.530141	-0.485244
CCL4	0.129197	-1.03022	-1.33463	1.22548	0.828155	-0.0635411	-0.432608	0.397561	0.988519	-0.0164587	-0.320162	2.7279	0.287412	-1.11104	0.612791	2.16832	-0.336542	-0.443946	-0.976222	-0.64311	-0.631911	-1.35	1.33027	0.243912	0.0564853	-1.60496	0.681396	-0.919736	-0.706405	-0.45022	-0.571268	-0.536606	1.31175	-1.32621	-0.617816	1.16627	2.64959	-0.469694	1.37191	0.482878	1.43937	-1.25647	0.280196	-0.274614	1.40963	0.240456	0.311426	-0.395067	-0.206059
DACH1	0.805546	-0.895329	-1.01419	0.623409	0.825985	0.479949	0.406733	2.17318	4.29472	-0.33819	-0.771365	-0.807373	-0.764306	0.813706	1.37252	-0.697574	1.32026	-0.5175	1.04403	0.353022	-0.191398	-0.157767	-0.453402	1.15408	-0.213265	-1.1006	1.35468	-0.136035	0.0844605	-0.681576	-0.313868	-0.276424	-0.317912	-0.465032	-0.053693	-0.298072	2.52325	0.41479	2.56696	-0.78098	3.0925	-1.00594	0.811288	3.21978	-0.104689	-0.332845	-0.157027	0.237439	0.17345
COL4A1	-0.677524	-2.94147	-3.814	0.0685049	-0.545966	-1.29839	0.866088	-0.628488	0.561496	0.0755796	0.978168	-3.69767	0.230195	-0.120979	-1.10588	-0.0324245	-0.480841	-0.198916	-0.16222	-0.696428	1.18635	1.17072	-0.194176	0.742699	0.357019	-1.3122	0.512571	0.402662	0.907385	1.49207	0.99087	0.58415	0.0179101	0.677534	0.846415	-0.289364	-0.168882	0.759809	-0.499956	1.40531	-0.312357	0.947056	-1.921	0.558636	0.0476293	-0.4064	-0.30775	0.134112	0.693486
CD40	2.01164	-0.894455	-0.429615	1.8722	1.23538	1.67598	0.784248	-1.03497	-0.195092	0.838615	-0.281689	8.88906	-0.670075	-0.782086	0.864492	1.42135	-0.67852	-1.07129	-0.850274	-0.7475	0.60311	3.351	2.89435	1.2251	1.85048	-0.181659	1.76927	-1.05109	-0.00272282	0.488884	-0.225309	-0.00848571	-0.615321	0.0237543	-0.698212	1.06628	0.970843	-0.491751	1.72036	-0.0236428	3.49715	-0.273729	0.794769	-0.569122	4.36043	0.0302678	0.809996	0.207323	-0.0271104
NCAM1	-2.47662	-2.20236	-2.1929	-2.34247	-1.8803	-1.86576	-0.324321	2.11532	1.9001	-1.89717	-0.619989	-2.17963	1.72207	1.20612	-2.39628	-2.02904	-0.753764	0.896255	1.25248	0.298255	1.33608	-2.06287	-2.4139	-2.15496	0.768292	-2.24102	-2.2836	0.653104	-0.414897	0.0365588	0.545037	0.314511	0.207695	0.0944331	-0.406593	-0.43192	-0.272603	-0.363665	-1.94029	0.840146	-2.44831	0.269365	-1.61608	1.86551	-2.24012	-0.526017	-1.32893	-1.74758	-1.37116
CD59	-0.603195	0.67102	0.550818	-0.460363	0.32619	0.905367	-1.00012	-1.08147	0.473017	0.995176	0.846945	-0.788497	-1.43463	-1.28145	-0.145883	0.63738	-0.3044	-0.466027	-1.17229	-1.97777	0.215152	-0.127042	1.01405	1.276	1.44873	0.436514	0.866769	-0.284262	-1.13473	1.39555	-0.940597	-0.0402162	-1.72654	0.0482562	-0.455227	1.23933	0.599134	-2.16575	-1.10477	0.244573	-0.825092	0.384509	-1.46516	-0.234387	0.211483	-0.213629	1.5261	0.455747	0.0419527
CD209	0.613498	0.201843	-0.135272	0.703214	1.97235	0.523855	0.87524	0.0291076	-0.96035	-0.713757	-0.281687	-0.536247	-0.773947	0.469539	0.406758	2.09197	-0.723498	-1.10495	-0.0791527	0.285048	0.521603	-0.471209	1.54796	0.743501	0.406699	-1.36188	1.52858	-0.885322	-0.211235	-0.369585	0.208453	-0.147814	-1.10291	-0.404857	0.371811	-0.502879	-0.637473	0.439318	1.62961	-1.1003	1.05165	-0.149768	3.29551	0.0292917	2.52095	-1.27629	0.904801	0.670043	0.136778
MICB	0.148892	3.5321	4.59318	2.50346	0.00246624	0.787247	-0.610892	-1.62452	2.03149	0.999575	0.606572	3.35372	-1.15289	-1.04125	1.11164	1.29606	1.64408	1.99017	-0.982853	3.13527	2.18942	5.43464	1.34444	0.340666	0.55484	3.64451	0.752286	1.15194	-0.526833	1.78799	1.89072	0.179954	-0.670373	-1.128	-0.148738	2.61044	0.799469	-0.670231	-0.619785	0.593819	1.05052	-0.756274	-0.00647009	-0.846094	1.29124	-0.838206	2.01427	-0.044401	-0.695821
CCL23	0.339222	0.269825	0.39729	0.467966	0.524167	0.532479	-0.256318	-1.2075	-0.410743	1.25165	-0.961321	1.10731	-0.198596	0.0525821	0.28178	0.0387509	-0.53587	-0.962587	-0.149144	-0.18265	0.440495	-0.466583	-0.841161	0.0649667	-0.818351	-1.04349	0.526149	-0.812257	-0.406187	-1.38328	-0.919947	-0.572233	-0.612658	-0.127642	-0.111879	-0.325	1.02048	0.691952	1.46905	-0.346662	0.0733368	0.114503	4.79945	-1.27114	3.11821	0.648793	0.00376216	0.163012	0.444723
CMA1	1.82137	0.470845	0.732149	-0.542537	-0.0240567	1.35175	-1.36964	-0.447787	-0.845006	1.37565	0.301845	2.83905	-0.960272	-0.993737	0.700491	0.5241	-1.03037	-0.2312	-0.308048	-0.773957	0.442371	0.871602	1.08231	-0.325063	-0.660734	-1.24301	9.87111	0.105026	-0.347511	-1.12534	-0.876128	-0.865223	-0.929006	1.18503	-0.645276	0.28269	0.627742	1.9036	-0.751233	-1.02342	0.969856	0.362429	0.320428	-0.908578	1.21283	1.9244	0.256417	-0.961111	0.554688
KLRF1	-0.679497	0.201331	2.38478	2.13395	1.00078	0.301655	0.422627	-0.722777	1.65315	0.0162771	-1.11408	1.84107	-0.919475	0.244297	7.45449	0.260176	-0.485125	-0.361662	-0.433034	0.183067	-0.408915	-0.073862	0.0507334	-0.433704	0.81991	-0.441552	-0.529842	-0.828141	0.147599	-0.490064	-0.261861	-0.844333	-0.385815	0.507752	-0.313441	0.0717458	-0.259242	-0.25063	0.183821	-0.724834	0.718541	-0.512195	2.88209	2.78458	0.792901	1.9383	-0.297687	-0.0033399	-0.549456
CLEC10A	0.636695	-0.372969	-0.44462	-0.0737905	2.91827	-0.416687	-0.803218	-0.829637	-0.401838	0.158266	-0.283642	-0.0242015	-1.10024	-0.184149	1.24752	1.56014	-0.490458	-0.94417	-0.10824	-0.327199	0.762157	-0.730202	0.603725	-0.301341	-0.240628	-1.24524	-0.186753	-0.00384215	-0.579285	-0.337635	-0.701646	-0.305041	-0.874728	0.258149	-0.0680548	-0.191077	-0.293835	-0.0574556	2.64878	-0.939612	1.91009	-0.986615	3.50566	-0.864566	5.42643	0.904167	0.887551	0.00619421	-0.329296
CD19	-0.0772111	1.91152	0.451551	-0.421262	1.7182	0.605804	-0.222572	-0.906092	-0.0601634	-0.0980911	-0.597595	17.0861	-0.420705	-0.610832	1.05217	0.257149	-0.878047	0.00961556	-0.0188619	0.262545	0.517289	0.752687	0.724224	-0.0201478	-0.50733	-0.0501627	1.77976	-0.605194	0.113827	-0.527174	-0.0705143	0.130953	0.253203	-1.10175	-0.34039	-0.245699	0.289902	-0.376122	2.55782	-0.977953	1.12659	-0.309665	2.88934	-0.847677	5.94898	0.420937	0.306477	-0.531985	-0.602306
GPR25	1.56562	0.851526	-0.579817	0.0603909	0.655112	0.92974	0.552622	-0.98067	0.372609	-0.0876879	-0.681588	1.34162	-0.00538167	0.715068	0.334109	-1.05387	0.775631	-1.00069	0.640514	0.606454	1.25455	-0.808251	1.8382	-1.07692	-1.74363	-0.836715	-0.248014	0.514936	-0.180048	-1.8924	0.0666118	-0.39742	-0.289647	0.0145607	0.378926	-1.45593	3.02378	1.16064	0.197317	-1.21557	1.80292	-1.21863	0.126759	-0.307947	2.25562	2.60695	-0.839221	-0.532778	-0.368106
BCL6	-0.767833	-1.62055	-1.59705	-0.492816	-1.34222	-0.87995	-2.77765	1.26597	0.270605	-1.44842	1.24637	-3.58367	0.0967919	-0.203728	0.14689	-0.511321	0.293358	-0.0922679	-0.00476186	0.318641	0.472703	-3.13978	-0.0144369	-0.638209	1.00764	-2.10724	-2.01064	0.133234	-1.0539	1.41734	0.413018	0.0566206	0.737984	0.227039	0.758888	-0.197875	-1.31151	0.23404	-1.60147	0.337558	-0.554212	0.974265	-1.28356	1.59875	-1.19584	-1.74955	0.113372	-0.74807	0.0473562
CSF1R	-2.41572	-2.3354	-2.17761	-0.703459	-1.26548	-1.07042	-1.69281	-0.250383	-0.474569	0.559627	1.07948	-2.79234	-0.640776	-0.191603	-2.0014	1.62769	0.200638	-0.370941	-0.0823451	-0.828316	0.790907	-2.63672	-1.76876	-0.363244	1.03486	-2.99801	-0.734034	-0.675537	0.0669342	1.4021	0.208652	0.489868	-0.403224	-1.2723	0.157733	1.0238	-0.197743	-1.21792	-2.14971	1.17316	-1.6085	0.147853	-1.36194	-0.264071	-0.220732	-1.04468	1.06815	-0.123519	0.284396
GZMM	0.33812	0.700506	-0.00552289	-0.48769	1.40457	0.575348	0.115789	-0.532839	-1.20959	0.200874	-0.52663	0.48576	-0.602745	-0.361559	1.99223	-0.405293	-0.242807	-0.780634	-0.220787	-0.459709	-0.610989	0.992898	-0.19368	-1.17948	-1.55555	-0.434529	-0.291762	0.252971	0.228956	-0.242479	-0.556907	-0.972978	-1.30262	0.747522	1.01584	-0.709563	0.684751	1.12727	0.805187	-1.62132	1.49155	-0.0183812	2.37327	-0.78962	-0.243456	5.01595	-0.026057	0.895925	-0.0640969
NTRK1	0.145592	0.0753603	0.227508	0.329883	-0.201523	-0.468271	-0.11118	-0.221099	-0.908679	1.22178	0.666203	0.346941	-1.31122	-0.0788197	0.423184	0.274923	-0.555583	-0.974694	0.866434	-0.413052	-0.31566	0.268752	0.0247631	0.140622	-0.704804	-0.161777	0.628205	-0.602524	0.0451847	-0.492652	-0.0457491	-0.324237	-0.570269	0.10417	-0.667674	-1.07743	-0.190443	0.0394407	1.033	0.0869182	-0.249104	0.556447	0.80948	-0.403237	0.687145	-0.192865	-0.0852747	0.535198	0.390334
BST1	0.0364026	-1.11851	-0.0214176	0.834605	0.296682	3.45627	-0.320725	-0.761292	1.0946	1.36652	-0.458705	-1.08983	-0.997028	0.419005	0.225404	0.8147	-1.16442	-1.13902	-0.203013	-0.832152	0.0884387	-1.15135	0.34835	1.62721	0.4906	-1.13685	1.08835	-1.10762	-1.00995	-0.32638	1.15983	-1.07637	-1.11064	-1.06062	-0.174734	0.519589	1.69267	-0.56039	0.0878669	0.414332	-0.420904	0.649161	-0.241224	-0.329206	0.248784	1.01041	0.217386	2.63621	2.03964
CNR2	0.453621	1.5116	0.437078	-0.608241	1.41993	2.86783	-0.420357	-1.34122	0.0696677	1.93433	-1.74826	3.90651	-0.51306	-0.0600403	0.316931	-0.727212	-0.565321	0.68289	-0.80732	1.13564	0.783168	0.857368	-0.0317193	0.100423	-1.08449	-2.37165	0.13289	-2.52927	-0.169749	-1.80746	-0.788643	0.133225	0.28484	-1.21244	-0.919911	0.638176	1.21513	-1.5472	2.34173	-0.123076	-0.171	0.176881	3.56168	-0.204751	0.351256	0.957088	1.30207	-0.404213	-0.729048
DDX17	-0.716079	2.91272	-1.27627	-1.19401	-2.20779	-1.96521	0.0661672	2.86039	-0.227696	-0.907791	1.54735	1.0232	2.50172	0.525403	-2.05376	0.345536	-1.09168	1.28944	0.688737	-1.23861	0.827951	-0.828008	-2.54271	-0.595398	-0.117927	0.957682	-1.49631	-0.373897	-1.22423	2.34604	-0.645478	2.57212	0.829196	-0.569741	-0.427098	-0.19721	-0.714208	2.4034	-2.40293	-0.0378421	-1.87039	0.486856	-1.52191	0.547655	-1.03192	-1.62944	-1.23882	-1.15947	-0.390675
VNN3	1.02443	-0.18707	-0.706467	-0.857899	1.11272	3.43236	0.971871	-1.0769	-1.65744	0.425015	-0.239464	1.02049	-0.880344	-1.15716	-0.205889	-0.601696	-0.845422	-0.639945	-1.10172	-0.708658	-0.700059	0.624103	-0.210596	-0.588388	-1.16681	-1.28794	1.07288	-1.22193	0.659856	-0.940762	-1.27293	-1.04173	-0.454186	-0.41338	-0.7974	-0.50936	-0.0030391	-0.354868	0.307112	-1.57228	-0.25163	0.634522	5.25308	-1.51718	-0.124056	0.920432	0.0391118	0.20331	-0.182622
TCL1A	0.205551	0.303211	-0.12816	0.0741052	1.00096	1.06416	0.218196	-0.853376	-0.531698	0.744596	-0.251001	19.65	-0.504368	-0.210709	0.023303	-0.407798	-0.46042	-0.613488	-0.0981516	-0.134389	0.738856	0.67472	0.212536	-0.462427	-0.901827	-0.619028	0.482974	-0.089558	-0.0790065	-0.806318	-0.16594	-0.644223	-0.489989	0.0517431	-0.403223	-0.98086	0.338335	1.12744	0.631143	-0.757418	0.593956	0.732404	2.01079	-0.429438	4.26819	1.23817	-0.154343	-0.103148	-0.510078
THUMPD2	3.16268	2.84282	2.81661	1.36132	0.45413	-0.433838	1.35921	1.73598	1.17303	0.00633675	0.574419	1.94187	2.48537	0.740462	2.97767	-0.121133	-0.553937	2.08745	0.914622	0.0770626	0.293073	0.672041	-0.165545	0.289208	0.00880139	2.23269	0.76143	0.831022	-0.751111	1.35569	0.829412	-0.55741	1.72721	-0.535277	-1.40634	0.93434	0.178689	-0.567844	0.684707	0.909483	2.57025	0.122367	-1.54472	2.11762	0.509654	-1.15542	-0.330741	-0.172384	0.67205
CLIC2	-0.672784	-1.96965	-0.175327	-0.311766	0.865879	-0.752164	0.12318	-0.72825	-0.099382	0.895787	1.34046	2.44929	0.317255	0.805414	0.824146	1.33649	0.377249	1.12613	0.867193	0.265771	0.0946506	-1.72957	0.969619	0.0584434	0.247236	1.42828	0.880645	0.257988	-0.11365	0.932184	-0.121673	0.465719	-0.192197	-0.925652	-0.710675	2.45044	-0.0925676	-0.829327	0.892189	0.6252	0.770769	-0.412032	1.25476	-0.302472	2.89389	-0.963976	1.61637	0.472187	0.0351183
C1orf54	-2.50199	-4.18459	-4.20809	-1.44422	-0.891303	-1.60235	-1.70756	-1.28761	-0.0416027	1.74273	0.437216	-1.66992	-1.70328	-1.62786	-2.18436	0.986079	0.284694	0.0356625	-1.75699	0.531372	0.924391	-1.5031	-1.408	-1.23817	0.461711	-3.25052	-0.408962	-0.0583448	0.159947	-0.0252234	0.511354	0.0885829	-0.0181049	-1.17083	0.130341	0.978378	0.593375	0.269148	-1.43229	0.533976	-0.710189	0.158426	-1.72318	-0.912536	-1.00477	1.00098	1.32428	-0.11109	-0.757092
SELL	-1.06025	-1.0792	-0.484044	-0.423821	-0.098661	-0.423583	-1.19408	-0.91952	0.254982	0.59289	1.20923	3.77549	0.0582496	-1.0436	-0.819887	1.62317	0.349488	-0.619771	-1.12879	-0.769813	2.27134	-0.857662	0.363197	-0.220161	1.45291	-1.08346	0.397188	0.815483	-0.781839	0.815288	1.05222	1.16263	-0.653597	-1.05635	-0.291944	1.67186	0.709813	-1.28432	-0.287793	0.468025	-0.123328	-0.997638	0.144836	-0.85072	2.18628	-0.335453	1.96932	0.714774	0.535018
CD207	0.163511	0.851638	0.308604	-0.26237	1.0234	0.187634	0.998445	-0.480921	5.31293	1.90146	-0.748793	0.28009	-0.530671	1.30848	0.754844	-0.915866	-0.219467	-0.377487	-0.608699	-0.595979	0.80827	0.794348	1.50916	1.93013	-0.549564	-1.12411	-0.054122	-0.347409	0.0431472	-0.884584	0.63529	0.228141	-0.270411	0.451477	-1.20785	-0.464369	-0.81888	0.67892	1.70721	-0.447178	0.110239	0.171833	1.56709	0.211891	2.73909	0.85146	0.631545	1.0521	0.465661
ARL1	0.775825	0.43199	-0.471655	0.359347	1.65	1.88185	-0.914696	0.622901	0.628831	1.41867	0.461481	-0.301331	-0.314261	-0.34561	1.75514	0.820624	0.994174	1.11113	-0.332532	-0.0664119	-0.115125	0.64717	1.02483	1.00631	0.83876	0.933319	0.423501	0.0186067	-0.572895	0.0532473	-0.422566	0.208905	0.100607	-0.977695	-0.703656	1.18208	0.746473	-1.15018	-0.142101	0.44085	0.143879	0.657756	-3.26547	-0.257579	0.280289	-0.995173	0.5858	0.324245	-0.187231
PTGIR	-0.132419	-0.570609	-0.541585	1.36113	1.21263	0.977515	-0.529297	-1.16819	-0.132653	1.07655	-1.05848	3.32188	-0.14392	0.352222	0.614085	-1.1213	-0.539612	-0.139106	-0.289513	0.527778	1.11388	-0.687901	-0.365315	0.311574	-1.20915	-1.98037	2.8318	-0.690861	-0.990474	0.16333	0.285547	0.216605	-0.960872	0.748044	1.58579	-0.0420716	0.277584	2.48566	0.587351	0.822048	-0.441205	0.0666627	4.41291	-1.39719	2.23185	0.803156	-1.33112	-0.610699	-0.779444
SOX5	-1.38285	-1.85206	-2.09734	-1.25704	-1.12128	-1.03275	-1.17677	2.90594	2.51879	-0.966654	-1.32776	-1.29255	3.16928	1.16245	-0.836249	-1.45043	0.416185	-0.448286	1.06375	0.168585	0.959079	-1.97773	-1.36735	-1.62186	0.22681	-1.08482	-1.66569	0.210868	0.76139	-0.31164	-0.456155	2.20782	1.7937	-0.303441	0.384003	-1.10483	-0.700176	0.265215	-0.941368	0.31159	-1.39625	0.860524	-1.20468	2.72569	-1.67572	-0.635377	-1.2715	-1.19692	-1.67098
ATP6V1A	-0.050104	1.15701	0.217334	0.414343	0.282395	-0.743371	0.0135971	1.29612	1.35938	-1.06703	0.444764	1.09864	1.38666	0.643375	1.07588	0.382723	0.376857	-0.270307	0.803536	-0.755817	1.02746	0.0346484	-1.0545	1.09706	2.17611	1.28437	-0.215888	0.524489	-0.854849	0.898875	-0.522682	-0.471235	0.547719	-0.841631	-0.0385773	0.924888	-0.741879	-1.07914	-0.641154	1.04929	0.290559	-0.0301179	-3.37107	1.46901	0.527301	-1.4345	-0.527444	-0.00261141	0.370256
ALDH9A1	-0.997481	-0.974319	-0.0366937	-4.19896	-2.29579	-3.03077	-2.07395	-0.500937	0.969631	-0.578194	-0.18255	-1.65735	-0.97563	-0.909755	-0.696918	-0.664484	-0.0881648	1.219	-0.628009	0.528508	2.05573	-0.727656	-1.01147	-1.99602	0.258107	-0.908415	-1.82441	0.994834	-0.630926	0.42848	0.390712	0.35881	0.637376	-0.523927	-0.378546	1.52528	-0.367274	-0.426182	-2.38664	0.244432	-0.669915	-0.317823	-1.32748	-0.820937	-1.57803	-0.620646	0.229986	1.15039	1.18637
TREM2	-1.60553	-2.99015	-3.4372	-0.986151	-0.799039	-0.339738	-2.51814	-0.0642011	0.288906	0.808205	0.313221	-2.64968	-0.361992	-0.408315	-1.24566	1.2445	0.236101	-0.47136	-0.454163	5.02e-06	-0.0489943	-3.28237	-1.20145	-0.849108	0.315941	-3.51552	-1.25578	-0.855133	0.267159	0.663499	0.041552	0.213215	0.1056	-1.48821	-0.043366	1.52733	1.57402	-1.35974	-1.87966	1.07133	-1.1836	-0.232805	-1.19563	-0.334468	-0.232191	0.790096	1.04629	0.621531	-0.0102342
LILRB5	0.0788471	0.984196	-0.0426966	-0.196426	0.594846	0.34806	0.74255	-1.27581	-1.21092	0.18348	-1.13209	0.860866	-0.939674	0.51913	-0.503892	3.04635	-1.03583	-0.615343	-0.252499	-0.456529	-0.907275	0.00799274	0.0517273	0.934175	-0.846736	-1.21839	1.52363	-0.734718	-0.564033	-1.08338	-1.08061	-1.03602	-0.673984	0.568435	0.175575	-1.04588	-0.184531	1.80934	0.621168	-0.954414	-0.215851	0.180851	0.278002	-1.59872	1.58592	0.0762637	1.78705	0.9997	1.45006
ALCAM	1.35966	-0.286188	1.80457	0.707888	1.03035	0.44149	-0.268999	0.192826	1.44778	-1.32232	-1.43032	0.192159	1.14193	-0.0827531	2.57908	-0.0117351	-0.404153	-0.129866	-0.0470347	1.46718	0.291366	2.05006	1.31113	-0.668065	0.247559	0.248901	-0.611091	-0.781586	-0.882288	-0.24271	-0.834154	0.119417	-0.19604	0.0244294	0.0708291	0.363372	0.97464	-0.438863	-0.195095	0.220994	1.48193	0.1582	0.482349	1.88964	0.424522	0.522749	-1.08934	-0.315885	-0.266788
CARD8	-2.2827	-1.87481	-0.624124	-1.21635	-1.80859	-1.57154	0.890052	0.72782	0.908059	-1.26578	1.43059	0.836339	1.04679	-1.46935	-2.35902	0.0501973	-0.12576	1.68091	-0.877192	0.259109	1.14407	-2.23839	-2.10173	-1.72495	0.57612	-0.889377	-1.11507	-0.145957	0.374036	0.620182	-0.144482	-0.0601257	1.06331	1.30908	0.750317	0.740556	-0.866675	0.236734	-1.98855	-0.121101	-0.806704	0.970296	-0.770859	0.137717	0.188379	-0.621257	-0.375749	-0.836962	-0.249027
ENG	-1.20957	-0.875298	0.64155	-0.928067	-0.895708	-1.26389	-1.11871	-0.929352	0.108631	0.172095	0.276242	-0.559073	-0.926029	0.791134	-1.41135	0.48712	-0.127571	-0.703419	0.713076	-1.32805	0.500108	-1.55305	-1.02904	0.270298	0.0887894	1.01901	0.147031	0.0823177	0.0775573	1.06227	0.146144	0.333602	-0.388885	-1.24729	0.804128	0.182391	-1.00121	0.00476911	-1.31295	1.99136	-0.505783	-0.128125	1.34769	0.38031	0.713612	-1.48969	0.520018	-0.423398	-0.0352879
IL17RC	-0.513578	1.37418	0.864749	-0.222661	0.250714	0.905819	-1.89003	0.47879	-0.540388	-1.02931	1.08925	0.887737	-1.54443	0.652958	-0.871512	-0.450519	1.67828	2.47586	1.05648	-0.526217	1.18235	0.932072	-0.71523	0.411085	0.990664	1.22797	0.483175	1.08392	0.178636	2.05183	0.696768	-0.424015	-0.460401	-0.129802	-0.132942	2.35327	0.843299	-0.0698553	-0.200551	0.0946618	-0.883889	0.114752	1.15114	-1.95357	-0.756641	-1.22847	-0.439183	-0.547825	-0.638487
CTPS	0.766803	2.95311	2.21445	1.24995	0.507898	-1.43601	3.13269	1.37775	1.47783	0.194818	0.876755	1.33612	0.937545	1.04762	-0.88211	0.598906	1.1253	0.996571	0.92437	2.50494	0.645988	2.60456	1.0336	0.253378	-0.433019	2.64765	-1.02007	0.776369	1.30775	1.08227	0.169539	-0.436518	1.35499	0.536015	0.953521	1.02033	0.824683	-0.385458	1.17454	0.334483	1.05245	-0.18526	-2.38849	1.50417	0.808499	-0.247488	-0.690775	0.342023	0.780456
DPYD	-1.92312	-1.24578	-0.121185	-0.94255	-1.00008	-1.73485	-0.324504	-0.609661	-0.0657633	0.919815	1.21448	-3.26904	-0.559004	-0.501511	0.505401	0.97046	1.19244	0.706644	-0.486319	0.036655	1.58896	-2.06074	-0.290195	-0.74437	1.11077	-0.591723	-0.7414	0.0811506	-0.0162045	1.38595	0.748359	0.230265	0.159269	-0.54549	0.742977	0.752618	0.428554	-0.995916	-1.42675	0.866998	-0.605154	0.738509	-0.397001	-0.263067	0.200959	0.0214781	1.64776	1.20365	1.16122
COX7A2L	3.11301	0.925122	0.697254	0.879473	1.49528	2.46153	-0.363652	0.700716	1.18939	1.38046	-0.416386	1.77499	-0.401384	-0.0764634	2.3894	-0.105876	-0.00986011	-0.297152	-0.0769155	1.2538	0.420011	0.14616	1.54535	0.255852	0.698451	1.73486	0.488651	-0.564278	-1.47582	-1.09127	-1.88326	-1.13332	-0.204267	-1.02064	-0.0306026	0.113967	1.91471	-1.10214	1.33642	-0.832746	2.11961	-1.18257	-3.45797	0.346784	-0.0416973	1.05018	1.6056	1.434	0.80584
CENPF	0.333948	1.67434	1.40709	1.08182	-0.385767	-1.12184	2.69749	1.78375	1.74496	-0.704018	0.089118	0.873973	2.03185	0.0651457	-0.581649	0.139636	0.820061	0.60819	0.0377112	1.06046	1.10252	1.72046	0.155854	-0.186443	-0.641214	1.78688	-0.437841	0.727264	0.339327	1.55451	1.10593	1.06445	0.716063	1.4187	0.742885	0.417611	0.153251	0.171706	-0.381392	1.59193	-0.0657366	0.262691	-1.85603	2.26332	-0.350791	0.0140202	-1.0087	0.330718	1.25543
INPP5F	-1.30187	-1.63108	1.6871	-0.255018	-2.06973	-2.12907	0.0534865	0.640043	0.899113	-1.55355	0.512596	-2.93978	2.64541	-0.549415	-1.14752	-0.804977	0.925476	-0.0937625	-0.676148	-0.568107	-0.259505	0.333326	-1.44399	0.539519	1.11992	0.343148	-0.99283	0.175609	-1.27774	0.469084	-0.791792	-0.448653	0.308284	0.241881	1.26903	0.0162099	-0.779403	-1.26156	-1.90842	0.507606	-1.0851	-1.51929	-1.8825	0.498086	-1.14357	-0.548526	1.04515	-0.154645	0.608848
CCL1	0.301861	1.02036	1.08133	1.21381	3.66746	4.9575	0.389191	-0.095723	-1.08357	1.3246	-0.495887	3.08171	-0.727843	-0.784666	0.419244	-0.678128	-0.0435062	-0.412911	0.189675	-0.486296	0.373134	1.15521	-0.161937	-0.687762	-1.84346	0.0356975	1.12147	-1.0765	0.928192	-0.941514	-2.25845	-0.3674	-1.26127	0.602246	-0.619849	-1.06448	1.02267	-0.224989	1.52844	-1.37352	-0.00883044	1.10045	1.36021	-1.15606	0.451887	1.75654	0.106584	0.262755	-1.79177
ENPP1	-1.12193	-0.835194	2.83502	2.15781	-0.0726581	0.239535	0.77073	0.106634	1.08845	5.34445	-0.0865024	-0.783415	1.53208	-0.0210594	-1.19014	1.31905	-0.495045	-0.496587	0.0102294	0.343835	0.251622	-0.871429	-0.894298	3.99905	0.533084	5.42741	1.88305	-0.928929	-1.36186	0.850523	-0.454115	0.0325716	0.217168	-0.458072	1.18471	2.26617	0.713446	0.843302	-0.790888	0.217158	-0.0211283	-0.533662	-0.112133	1.86202	-0.0766995	-1.02772	-0.566043	0.799699	1.08651
RPS24	0.611503	2.42121	1.40455	1.89344	-0.383509	0.503119	-0.0492039	1.51254	0.882943	0.009686	0.30334	2.01136	1.9522	-0.511802	0.654357	0.350597	0.645841	-0.588889	-0.389795	0.00780899	1.09591	1.78537	0.122228	0.819891	0.47482	2.23279	1.41884	-0.374762	-0.584331	0.531976	-1.33048	0.37649	0.202438	-1.475	-0.552514	0.921386	0.11277	-1.26289	0.0871005	1.72832	0.862525	-1.52862	-1.2023	1.52406	0.437531	0.553061	-0.00616179	-0.0402021	-0.19773
FABP1	0.145269	0.0224189	-0.105204	-0.0443318	-0.209755	0.129457	-0.0289899	-0.435001	-0.559365	0.510496	-0.265443	0.0350966	-0.268997	-0.289734	0.433765	-0.748182	-0.0602756	-0.633823	-0.391001	0.396626	-0.0517908	-0.191878	-0.656824	-0.392711	-0.703752	11.4864	13.1841	-0.687637	0.291082	-0.52616	0.0291709	-0.172998	-0.237178	1.39977	-0.261362	-0.570546	0.273781	0.248626	0.477699	-0.126372	-0.325456	-0.0520902	1.24794	-0.525958	-0.278522	0.283341	-0.354904	0.111898	-0.0743337
UBA52	0.839447	0.781602	-0.947865	0.647297	-0.911862	0.334562	-0.475296	1.7086	0.630355	-0.150255	0.329266	0.647959	1.11327	0.246396	1.45127	-0.79719	0.553642	-0.0366592	0.323673	0.543036	1.03917	-0.10048	0.835153	-2.49175	-0.273438	1.39688	-0.112941	-0.216602	0.663803	1.15661	-1.53935	-0.771428	1.62831	0.283904	1.12778	2.00576	0.758929	-0.595294	-1.8026	-0.0521795	-0.655953	-0.52207	-2.64555	2.60721	-0.738223	-2.21523	0.751246	0.263982	-0.339039
LTK	0.188174	2.20604	-0.125533	-0.100065	1.10826	1.06744	0.109259	-1.75581	-0.75539	0.0840372	-0.543868	0.402642	-1.0671	-1.02083	2.24367	-0.509623	-0.00187221	2.24002	-0.657623	-0.609143	-0.80952	0.464765	0.829126	0.513062	-0.540066	-0.0545959	-0.114241	-0.8291	0.263562	-1.06552	-0.107004	-0.601047	-1.00171	1.39487	-0.000798328	-1.73065	-0.166489	-0.69073	1.90874	-2.14361	0.837061	-0.33898	2.17145	-1.4499	1.38176	0.263579	0.285602	0.0488739	-1.0048
IL1RN	6.7574	0.222375	-0.30409	2.28128	2.01924	0.697549	-0.743524	-1.52515	-0.780712	1.28566	-0.72913	-0.398211	-0.168741	-0.368095	1.24606	0.769602	0.310658	-0.856535	-0.563381	-0.543354	0.320602	-0.0153007	4.87418	2.0206	-1.08519	0.194592	1.38881	-0.813718	-0.444173	-0.405005	0.638803	-0.0976744	-0.808297	-0.0122768	-0.263211	-0.751482	0.383848	0.234448	0.69763	-0.324037	0.363186	-0.903371	2.23069	-0.826855	0.431817	0.666179	0.832955	0.982084	0.503545
UBD	0.570383	-1.15692	-0.963402	0.88727	1.37865	1.04522	-0.883047	-0.320309	0.269385	-0.0908404	-0.8309	2.81613	-1.07277	-1.31408	2.34989	1.00019	-0.655118	-0.562305	-1.22628	-0.34644	0.159019	-1.18159	1.60546	0.886341	0.494876	0.207331	3.16816	-0.764219	-1.15444	0.715055	0.376143	2.24819	0.0441178	-0.927253	0.159809	1.67196	-0.390128	-0.674724	2.76929	0.0825512	2.28285	-0.0617358	-0.158814	-0.810695	2.67481	-0.787842	2.21776	-0.751345	-0.773228
NFKBIA	-0.644435	-0.78735	-0.760288	0.0220116	-1.34639	-0.528897	-1.96443	-0.921564	-0.306183	0.96331	1.004	1.03202	-2.04699	-1.03937	-0.458319	0.216441	-0.956153	0.340355	-1.00157	0.294206	0.68857	0.655248	0.35773	0.0636001	-0.444722	-0.734708	-0.0391535	-0.349137	-0.996317	1.6773	0.117869	1.21018	-0.165557	-0.575668	0.8948	0.958732	-1.42761	0.106517	-1.27364	0.064666	-0.700691	1.12126	2.31704	-0.393519	0.0391118	-3.16639	1.26721	1.14582	1.21526
ULBP1	-0.310641	1.59866	-0.565917	0.153887	0.97182	1.88522	-0.787347	-0.528893	-1.23187	0.688558	-0.18544	1.0454	-1.64433	0.242187	-0.940804	-0.264624	-0.737942	-1.24256	0.585241	-0.409336	-0.508078	1.30189	0.23677	-0.668297	-0.377466	-0.0902351	0.89551	0.687313	-0.981266	0.342912	0.132055	-0.874955	-1.36021	2.26664	0.193457	-1.36153	0.691811	1.28155	0.331575	0.919136	-0.870117	0.567368	1.57913	0.618949	0.422185	0.61432	1.12908	1.10902	1.94823
GPRC5C	0.393328	-0.158458	-1.34886	0.843845	-1.07538	1.99411	-0.349316	3.27753	0.179228	-0.10274	-1.61538	0.0135763	-1.21446	-1.24928	0.442511	-1.1013	-1.13019	0.193354	-2.0462	1.72905	0.0211668	4.70845	1.30888	3.63228	-0.601216	0.471984	1.11091	-0.125011	0.477855	-0.520377	0.759917	0.453135	-0.120153	1.02845	-0.356744	3.99277	0.845552	-0.669186	-1.06385	0.0493944	-1.15726	-0.649376	0.158581	0.279939	-0.169688	-0.625857	-0.986133	-0.692599	-1.06607
SELP	0.945986	0.157131	-0.43928	-0.104533	1.64511	0.591189	0.555567	-1.77546	-0.514715	1.72574	-1.16465	0.572848	-0.23086	-1.34576	-0.223788	-0.0677075	0.127993	-0.0243674	-1.22776	0.139498	0.381476	0.235732	1.34775	1.53817	0.49119	-1.25844	2.40964	-0.227266	-0.0826927	-0.467158	0.0681076	0.407592	-0.346249	-0.591749	-0.738125	0.212473	-0.293471	1.64615	-0.0331855	-0.531701	0.122366	-0.169815	3.63957	-1.72511	5.58989	0.421854	0.715669	0.0533556	-0.338116
RAB1A	1.34015	0.218656	1.32181	1.08954	0.166771	-0.614604	-0.252075	0.98187	0.752195	-0.235729	0.853881	0.444597	0.618066	0.221705	2.45283	0.719902	0.0919411	0.709823	0.314692	-0.494998	1.04037	0.897975	1.82187	1.36869	0.985238	0.767166	1.14069	0.886943	-0.627809	0.915094	-0.683762	0.0946814	0.328635	-1.14735	-0.788309	1.0914	-0.45175	-1.53084	-0.433433	0.818662	0.51211	0.323326	-3.8139	1.11476	0.602808	-2.06338	0.385939	0.0271493	0.33809
ADAMTS3	-0.540425	-1.12635	1.466	-1.00491	-0.787543	-0.607191	-0.904425	1.30542	-0.96881	0.247117	-0.109694	-1.05104	2.75399	0.963379	-0.940569	0.149307	-0.396919	0.295181	0.557369	-0.752353	0.0240338	0.295828	-0.881075	-0.624383	-0.622679	-0.302312	-0.998748	-0.426665	2.22209	0.853695	-0.498003	-0.646642	2.08201	1.6731	0.00946656	-0.490822	-0.487038	0.644387	-0.990551	1.55919	-0.678167	-0.0744169	-0.706648	-0.806772	-0.78783	-0.73016	-0.525794	-0.105045	0.153386
MPZL1	0.901368	2.23633	2.76918	0.575205	0.580605	-0.355254	-1.11105	0.789789	0.837432	0.948525	0.378068	0.245578	2.90687	0.672325	0.809976	1.09029	-0.389768	0.34646	0.833141	-0.123575	1.59822	1.0224	2.36518	1.69666	0.455426	1.55171	1.50083	1.2252	0.0903954	1.79174	-0.0766903	0.242953	0.0710448	-0.892145	-0.283578	0.752838	1.79052	-1.17213	-0.107945	0.73973	-0.597253	-0.0420196	-2.05853	2.21534	0.0528815	-0.32618	0.457684	-0.268153	-0.420159
WIPF1	-1.77294	-3.3442	-2.6819	-0.766744	-1.29868	-2.17035	-0.760622	0.453178	0.372688	0.344578	1.0371	3.94376	1.05467	-0.651508	-1.13674	2.34863	-0.0496223	-0.0779718	-0.974251	-0.173976	0.751507	-0.819244	-0.986294	0.987859	0.595133	-0.194576	-0.191975	-0.620201	-0.608182	1.15058	0.524792	0.377876	-0.0322907	-0.702078	0.359278	1.37596	0.279312	-0.950987	-1.37644	1.44977	-0.297412	0.193945	-0.747348	0.642592	1.6332	-1.38427	0.915394	-0.437852	-0.378771
CREB1	-0.160239	-0.943074	0.495729	1.33845	-1.0843	-1.56079	0.461769	2.24612	1.84489	-0.854552	1.43654	1.80794	1.67944	0.55524	-0.098335	-0.34527	0.351918	1.21902	0.454556	0.336508	1.87699	-0.326387	-0.656895	1.31173	0.46709	1.25163	0.0215674	1.43686	-0.0582118	0.0704871	0.312957	0.520725	1.12286	0.114261	-0.446852	1.31841	0.599516	-1.38362	-1.83413	1.36224	-0.760656	0.47436	-3.17627	1.58276	-0.332302	-1.5895	0.437717	-0.912833	-0.303352
RNASE2	-1.71572	-1.42099	-1.32155	-1.19406	-1.14202	-0.972966	-1.51323	-1.37103	-0.483688	0.849181	0.913637	-1.32701	-0.761211	-1.08166	-0.647393	0.567647	1.52068	-0.420003	-0.851909	-0.989837	0.535905	-1.26092	-1.02782	-1.25014	0.62585	-1.46856	-1.33166	-0.38253	-0.580907	0.597458	-0.572417	0.866975	-1.48982	-0.451403	0.898448	1.38563	0.233875	-0.88176	-1.63564	0.385809	-0.620692	-0.30724	-1.00428	-1.05629	-1.05882	-0.737429	1.5675	0.904941	0.596943
RAB27B	0.429784	1.18065	0.524335	-0.614745	0.842162	0.241102	-1.22465	-0.532329	-0.673015	1.29951	-0.944606	-0.523825	-0.0668027	0.0171205	5.35533	-0.113649	-0.4955	-0.802974	-0.604704	0.803766	1.25418	-0.506718	0.556058	-0.776453	0.283419	0.120672	-0.619088	-0.336497	-0.672681	-0.728357	-0.945219	-0.582741	-0.126165	-0.184537	-0.147002	-0.980408	-0.0894406	0.486894	-0.288381	-0.848156	-0.520062	0.912982	0.4467	0.559163	-0.550215	0.966325	1.02095	0.20982	0.209976
C1orf183	-1.13354	-0.516759	-0.265916	-1.15599	1.31878	0.0701531	0.838998	1.60415	0.000334216	-0.684879	-0.709438	-0.282069	1.4753	0.75776	-1.08568	-0.580155	-0.691477	2.01041	1.07105	-0.0956	0.450567	-0.489636	-2.47305	-1.15734	-0.81267	-1.91364	-2.12287	-1.1546	1.48415	-1.67816	-0.361875	1.02382	1.13265	0.92585	0.402461	-0.645915	0.042558	1.47901	-1.53122	-0.422313	-1.25063	0.867278	0.81321	2.42482	-1.02163	-0.311252	-1.44609	-1.56539	-1.43311
RGS16	-0.475784	-1.33106	-2.22671	0.0599013	-1.16385	-0.674959	-0.639725	1.23647	-0.170693	-0.898083	-0.063364	0.0956232	0.162239	-2.34533	-0.000452287	1.0365	-0.182723	0.181733	-2.10441	-0.317849	-0.667009	-2.33907	0.947943	-0.29927	-1.12908	-1.16011	0.439055	0.568407	-1.48232	0.0120731	-0.811544	0.11556	2.59248	-1.60523	0.613111	-1.0083	0.126022	0.498708	0.435725	0.79636	1.27041	1.11691	0.0754239	1.24249	-0.615983	-1.06949	-0.776172	-0.181086	-0.0284364
NEFL	-0.9866	-0.835912	-0.962557	-0.944185	-0.645578	-0.836878	0.942066	1.19477	0.833242	0.0587704	-0.794615	-0.939221	-1.06497	-0.794311	-0.400437	0.850702	-1.04119	-1.02694	-0.76533	-0.88222	-0.954667	-0.878349	1.62528	-0.92533	0.55263	-0.513642	-0.888795	0.795397	-0.477414	0.626771	-0.704351	-0.874548	0.207331	-0.163983	-0.328385	0.0473224	-1.01722	0.138273	-1.01283	-0.963591	-0.957617	-0.907402	-0.689594	0.623322	-0.905079	-0.173473	-0.943013	-0.900401	-0.987547
GEMIN6	1.18131	1.68887	2.21137	0.056584	1.24283	1.65737	0.11126	0.662903	1.19385	2.35218	0.363153	1.36997	-0.258887	0.277124	3.21229	0.262108	0.0685529	0.312358	0.713177	2.1078	0.778206	0.44684	0.200896	0.260313	0.188506	1.55665	0.629885	0.139414	0.296887	0.393869	-0.406432	-0.0268847	-0.0595891	-0.230975	-0.136972	0.709653	1.13087	-0.717791	0.444943	0.0258319	2.07218	-1.20987	-3.06094	0.710919	-0.939886	1.44613	1.07678	0.93508	0.151116
ASGR1	0.371739	-0.76101	-0.280053	-1.28111	-0.30023	-1.35275	-0.777218	-1.04364	-0.645642	0.308282	-0.801948	-0.577015	0.165039	-0.219999	0.631784	0.900306	-0.0214853	-1.30487	-0.326717	1.71579	-0.118131	-1.2249	-0.386722	-1.37925	0.833003	6.61382	-0.733834	-1.53569	-0.831332	-0.899952	-0.563715	-0.855662	-0.157665	0.368699	0.0479125	-0.629551	0.110412	0.280901	0.355556	-1.58624	-0.55881	-0.281414	0.906258	-0.67874	-0.768006	0.166875	-0.781819	-0.533019	-1.33228
SP100	0.189956	-0.657245	1.06536	0.513291	-0.376247	-0.166195	-1.14979	-1.64927	-1.61206	1.53843	0.0644564	3.07683	-1.35517	-1.03198	0.981529	1.73685	-0.498386	1.20865	-1.29826	0.0268795	1.50001	0.328589	0.547088	1.01249	0.387819	-0.522284	0.831959	-0.998131	-1.09816	0.430744	0.0798845	1.43946	0.782517	-1.14567	-0.802139	1.24103	0.126224	-0.24945	0.463802	-0.246846	0.554579	0.462003	0.161448	-1.73074	0.30662	-0.255742	0.582245	0.474658	0.237643
SERTAD2	1.37907	-2.01125	2.71259	0.541555	-1.24109	-1.53631	0.705732	0.6707	0.504921	-1.17654	0.889227	1.42144	2.12446	-0.12946	0.39707	0.773262	-0.35841	1.40958	-0.222178	-0.180653	0.661772	0.707236	2.03388	1.23611	0.716051	1.09274	0.0198831	1.00952	-1.07305	-0.117802	-0.855635	0.369811	1.12775	-0.253678	1.26637	0.059177	-0.646643	-1.31698	-1.66339	0.207027	-0.499586	-0.540112	-1.15689	0.277889	0.794644	-2.33298	-0.0839565	-0.199737	0.661258
CCL5	0.800612	-1.1751	-1.24708	0.594626	0.911246	-0.0669807	-0.552111	-0.204092	-1.08835	1.0174	0.189505	2.57358	-1.44354	-0.417088	2.69579	3.11222	-0.345257	0.122058	-0.535396	-0.772992	0.492814	-1.19924	2.80064	-0.638912	0.485056	-1.28839	1.51414	-0.976	-0.427799	-0.294875	0.602226	0.323283	0.799231	-0.673922	-0.229363	2.09417	0.514053	-0.442708	3.45715	-0.562817	3.15141	-0.670241	2.7877	-0.444145	3.99537	0.271447	1.29531	-0.02877	-0.0657656
AMT	-1.69	-1.14511	-0.867309	0.136881	-1.05197	-0.566801	-1.1244	-0.0278176	2.14774	-0.849422	-0.379	-0.211252	0.85015	-1.10086	-1.56351	0.198029	1.81261	2.04779	-1.4249	1.383	1.12414	0.0461775	-1.99354	0.0773714	1.96374	0.969241	-0.381764	0.476897	1.82254	-0.276935	0.337672	0.0351602	1.18201	0.746378	-0.954694	2.13253	1.56562	-0.019037	-1.16795	-0.994798	-1.23641	0.193496	-0.331683	-0.162519	0.0604969	-0.609612	-1.21284	-0.859507	-0.347485
CD70	-0.295685	0.925139	8.08378	-0.127074	-0.227841	0.390683	-0.109323	-0.258592	0.0426172	-0.0745173	2.1841	9.28441	0.210458	0.733807	-0.171408	3.717	0.953929	-0.937626	0.500011	-0.516731	0.128657	5.42713	-0.409313	-0.341653	3.26905	3.11541	0.393918	-0.389882	-0.915876	0.541808	-0.285637	-0.352928	-0.38372	-0.112073	0.358928	-0.491512	0.0682598	0.039015	0.687294	-0.537703	-0.0522159	0.254649	0.587549	0.105883	0.274049	-0.634023	0.22365	0.634509	0.152272
CCNA1	0.334326	-0.705073	-1.00889	4.93066	1.8256	2.11477	0.929285	0.29197	1.7182	-0.212678	-0.514805	-0.217065	-0.486145	-1.17451	2.96914	-0.905193	2.1418	-0.817396	-0.920702	1.40795	2.69809	-1.02401	4.13692	1.20648	0.234383	-0.884036	-0.712156	-0.0332847	-0.958207	-0.207161	-0.808923	-0.102943	-0.50582	0.497107	0.584717	-0.39301	0.471118	0.877906	-1.16187	-0.410495	-0.728875	-1.01393	-0.474915	0.238297	0.181535	0.274103	0.55932	0.0656609	0.118017
FUT5	-0.287336	2.04319	0.57269	0.0827027	2.28191	1.49277	-0.483911	-0.51101	-0.153237	0.532446	0.825833	2.18724	-0.304837	0.672754	0.959974	1.12406	-0.283217	-0.15269	-1.52989	0.968901	0.437964	1.30172	-0.612097	0.341168	-0.719651	-0.781797	1.01278	-0.717736	-1.53901	-0.489126	-0.882348	-0.127625	-0.741239	0.59049	-0.406787	-1.16537	0.791681	-0.71004	0.366655	-1.04936	-0.74048	-0.735646	4.74962	-0.924106	0.736567	-1.98008	0.447409	0.171837	-0.632877
BZW2	0.666376	1.97385	0.836988	-0.159576	1.24846	-0.0836846	0.317054	0.399306	-0.120261	1.74524	0.062039	-5.30758	2.98487	0.374986	1.33135	1.10481	0.529987	-0.9436	0.525663	0.654174	-1.38393	0.342734	0.377993	-0.247663	-0.889611	1.66735	1.39117	-0.137957	0.985754	0.222288	-2.11448	0.481744	0.561567	0.607837	2.02461	0.223633	1.99486	0.79605	1.16616	-0.36713	1.99649	-1.03187	-2.20978	2.49024	0.419724	1.35542	0.916212	1.53787	0.996525
SLC6A4	3.4183	0.947081	0.55175	-0.12662	0.21959	0.710362	-0.127869	-0.638614	-0.188224	0.642236	-0.474406	3.53421	0.14041	0.307973	-0.906485	-0.43383	-0.220453	0.0211612	0.0114767	0.0844592	0.116929	0.29545	-0.587984	-0.179711	-0.723223	0.294187	1.94544	-0.839908	-0.38472	-0.0935919	0.192459	-0.293619	-0.515457	1.35966	-0.533937	0.206435	0.0460604	-0.59462	0.42608	-0.25944	-0.195006	-0.0732485	6.8402	-0.210148	1.00059	-0.412266	-0.0562498	-0.263885	0.290106
STAT5B	0.639777	2.8157	0.0763281	-1.19448	-1.19931	-2.10256	-0.754703	2.51285	1.49096	-2.48144	1.03123	0.978614	2.32577	1.69142	-1.50597	-1.41573	-0.404828	1.22707	1.29964	0.467941	0.137797	-1.43468	-1.43773	0.216139	0.348929	2.52853	-0.326011	0.0474622	0.391586	0.487125	0.509055	0.883791	1.02951	0.203499	-0.739435	1.43282	-0.633081	-0.304082	-2.57567	-0.0691745	-1.63816	0.275674	-0.714087	1.79217	-0.305194	-0.970592	0.0523985	-3.11413	-3.14936
F12	2.31297	0.595971	-0.108487	-1.28169	-0.622072	-1.23818	0.562378	-0.541537	0.346573	-0.909376	-0.30331	1.04737	-0.461643	0.00755673	1.08199	-1.27014	-0.526322	-0.784195	-0.274087	0.176786	-0.829406	1.75542	1.23292	-1.01983	-1.41718	1.11281	0.171826	-0.528202	-0.896461	-0.332589	-1.12553	0.120309	-0.624808	0.207304	1.56224	-1.66922	1.15748	-0.214686	-0.137441	-1.80105	0.664704	0.0599079	-0.308023	0.406353	-1.21828	-0.403585	-0.213022	0.302258	-0.282091
IL17RA	-0.0525689	-0.944846	0.556907	0.124747	-1.34801	-0.975363	0.043318	0.496239	-0.311156	-1.07213	1.04003	-0.238722	0.0427585	0.438398	-0.863699	2.59517	0.507868	1.20285	0.237106	-1.63131	0.867476	0.190695	0.226248	0.178214	1.58135	-0.409327	-1.05029	-1.30088	-0.954705	1.92128	-0.736585	1.34701	0.349467	-1.36709	0.356363	1.25477	-1.3663	-0.405465	-1.19504	1.60589	-0.978715	-0.682305	-0.474275	1.09452	0.330836	-1.41758	-0.200487	-0.628846	0.198845
IDH3A	0.426942	2.30324	1.17922	0.268333	-0.305691	-0.390544	-0.430281	0.824465	0.906407	-0.651297	1.35384	2.51002	0.906223	1.21185	0.224527	-0.304926	0.683219	1.14679	0.980529	-0.779298	0.781174	0.488385	1.01176	0.520651	1.78631	1.10482	-0.0697347	0.0476848	-0.421246	0.979075	0.166119	-0.19999	0.767654	-1.04629	-1.27038	1.29163	1.09131	-1.524	-0.45851	0.995279	0.719661	-0.234475	-2.38981	0.0405696	0.00387301	-0.966225	0.402679	-0.451683	-0.899593
MICAL3	0.161325	-0.729871	2.09258	0.57407	-0.626704	-1.52838	0.812066	0.441316	2.19817	-1.56385	0.236688	-1.94252	2.26762	1.16866	-1.38154	-1.15291	-0.468143	1.1757	1.72077	-1.05201	1.11833	2.00045	-0.145746	-1.39375	0.346642	-0.142728	-1.13324	-0.882209	-1.67583	0.351748	-0.642338	0.691879	0.671136	-0.606661	0.98683	-0.506081	-0.409012	0.586132	-0.820277	2.32704	-1.23989	0.598213	-0.708136	2.72303	-0.640271	-0.897056	-0.939893	-1.2185	-0.532063
RHOA	-1.46275	-0.0175885	0.159205	0.30378	-1.04116	-0.187829	-0.382014	1.19593	0.663937	0.481586	0.692919	0.447303	1.25649	0.0500984	-0.361292	-0.0129929	0.599299	0.7727	0.29747	0.759439	2.26203	0.885404	-0.484078	0.8374	1.10247	0.225862	0.303411	0.886796	0.48861	1.90023	0.0555003	-1.07479	0.285535	-0.25625	0.702802	2.01226	1.59792	-1.26242	-0.923334	1.71474	-0.900652	-0.0843067	-4.02674	0.585267	0.0882083	-0.688351	0.952975	0.659569	0.676497
CD2	0.330869	-0.538128	-0.814839	1.633	2.11622	0.225776	-0.407089	0.0663354	-0.937359	0.967167	1.02395	-0.675585	-1.05277	-0.745936	2.35409	3.29394	-0.488489	-0.448235	-0.672469	-0.64109	1.8007	-0.757752	2.40299	-0.10446	1.87271	-0.680705	1.71485	-1.22172	-0.574998	0.21554	-0.0331916	-0.0595829	0.860767	-1.04502	-0.858509	2.71058	1.00404	-0.291915	3.01878	-0.682565	3.00991	-0.709119	1.51432	-0.473875	5.33583	0.85273	1.12655	-0.224007	-0.49926
SLA	-1.88094	-2.48921	-2.50634	-1.23453	-0.94714	-1.19737	-1.42472	-0.521646	0.180336	0.386872	1.10764	-2.49621	-0.445169	-1.74255	-1.20475	0.747131	0.504559	0.00646516	-1.83461	-0.709508	0.524448	-2.28353	-0.459067	-1.25859	0.539172	-1.98153	-0.85781	-0.846766	-0.191068	1.78082	0.232096	0.678622	0.559241	-1.18922	0.130846	0.483183	0.313142	-0.713552	-1.14703	0.608043	-0.846234	0.514382	-0.498608	-0.487507	0.172324	-1.37656	1.55156	0.208422	0.256794
AMPD2	-2.74312	-1.41394	-1.56097	-2.08822	-3.04375	-3.30972	-1.94388	0.941637	0.537851	-0.0633957	0.921979	-0.0320955	0.422111	0.647133	-1.87769	0.462595	0.558499	1.41723	0.694692	-0.0398034	0.928237	1.13857	-2.00655	-0.924559	0.590976	0.332657	-1.29426	0.905939	-1.1633	1.33831	-0.260919	-0.131114	0.107327	-0.113744	0.442476	0.0201426	-0.689253	0.163413	-2.00283	0.205196	-0.167289	-0.00730835	-1.64318	1.05806	-1.50802	-2.02185	0.188534	-0.222907	0.49487
KIF11	1.44483	2.6097	2.54025	1.76306	-0.241559	-1.14148	2.43263	1.5938	1.5938	-0.820854	-0.251077	2.03738	3.09772	0.310948	0.757779	0.529316	1.02426	0.793021	0.0394608	1.19854	1.20061	2.73499	1.38728	-0.350962	-0.547962	2.41731	-0.0751886	1.09103	0.292643	1.27432	1.38924	0.667673	0.992824	-0.310756	0.470084	0.855181	0.170307	-0.501674	0.171453	2.1765	1.50341	-0.355789	-1.69555	2.08259	0.0683253	-0.0926422	-0.980325	0.822078	1.69262
DARS	1.29996	-0.264722	0.640376	-0.755859	-1.97919	-1.45963	-0.989129	1.82953	0.943601	-0.647831	-0.114195	1.21848	0.140226	1.52421	0.840111	-0.843389	0.823499	0.579024	1.6827	0.98435	1.23841	-0.65276	0.94749	-0.521622	0.0864108	0.936124	-0.0593339	1.90193	-0.729125	-0.0515772	1.74611	0.0673512	0.267975	-0.525481	-0.217134	0.213781	0.237392	-0.513813	0.396765	1.40393	1.34972	-0.748841	-5.45635	0.374557	-1.31927	-2.1379	0.662891	0.471966	0.838896
FST	4.59632	-0.499069	-0.993581	0.413697	1.88535	-0.53615	0.190616	1.14515	1.55746	2.04736	-0.4661	-0.762853	-0.424169	-0.426268	-0.449133	3.43416	0.515166	-0.0757658	-0.539992	2.04113	-0.472262	-1.02798	4.03357	-0.875288	0.0201229	5.13579	0.438156	-0.764832	-0.413165	2.69027	-0.15251	0.300659	1.85161	-0.995206	1.21337	0.320589	-0.236913	0.441208	1.54119	-0.769872	0.339251	-0.27446	-0.0806933	0.874496	1.63089	0.429401	-0.108787	-0.356783	-0.270844
FCGR2C	-0.941449	-0.384011	-0.528404	-0.433332	1.6354	1.83157	-1.53081	-1.94466	0.0489627	1.13276	-0.313833	1.18379	-1.24351	0.35006	-0.775414	0.728028	-0.631821	-0.951142	-0.37764	-0.508234	0.18917	0.454576	0.158719	0.113489	1.17967	-1.73868	1.06551	-1.09475	-0.709394	-0.0992765	0.219462	0.763359	-0.51067	-1.3014	0.350009	2.21297	0.799137	-0.969695	1.9364	-0.424908	-1.20751	0.587281	4.29156	-1.74755	2.39675	0.489578	0.923386	-0.0706633	-0.826379
GIPR	-0.0299964	1.01703	-0.405767	-0.701549	1.29003	1.40054	-0.138583	-0.582702	-1.34111	0.739151	-0.314479	1.80201	-0.85459	-1.08537	-1.22574	0.459707	-0.518595	-0.531772	0.14166	-0.353363	-1.5926	0.0749537	-1.51995	-0.0275385	-0.427328	-0.856689	-0.0558644	0.100682	0.193347	-1.74772	-0.694917	-1.25675	-1.27456	5.97336	-0.744424	-0.555338	-0.74939	-0.371397	0.195239	-1.34321	-0.405792	-0.374799	3.2506	-0.131972	1.69285	0.777665	0.580594	-0.650944	-1.04031
SFXN3	-3.26244	0.958608	0.402598	-1.71509	-2.98578	-3.31314	-1.8166	-0.427929	-0.077763	-0.415143	0.437744	-2.86604	2.06443	-0.88507	-2.83383	0.445677	1.463	0.450674	-0.621265	-0.470676	0.904582	0.868944	-1.82749	0.240911	0.397373	1.34325	-0.594066	0.0347938	-1.57154	0.973217	-0.169199	-0.0224638	-0.640914	0.359087	1.30444	-0.702912	0.0358697	-0.567446	-2.29979	1.86427	-0.583901	-0.0431696	-0.24008	0.742379	-1.18064	-0.707681	-0.130139	1.19844	2.04331
CYLD	-1.23224	-1.07245	-2.1023	-1.03102	-1.49961	-1.70575	-0.693032	1.58477	1.82776	-0.647588	1.85103	1.19078	1.45311	-0.208519	-1.05474	0.568209	0.0333066	1.37634	0.0204041	-0.285099	1.04733	-0.605185	-0.120014	-0.408865	1.39654	-0.476387	-0.610063	-0.292821	-1.25957	1.84713	0.231239	0.783005	0.552018	-1.40798	0.10605	1.25711	-0.502687	-1.06641	-1.0801	0.882404	-0.595239	0.479825	-0.376244	0.603926	0.433357	-1.78363	-0.288748	-1.3283	-0.614228
FCGR2B	-0.547859	-1.20949	-1.51305	1.1454	1.12148	0.573672	-0.959962	-1.42748	0.28455	0.334527	1.75339	2.01911	-0.318269	-1.40559	0.535029	1.64775	2.04189	-0.0363319	-1.28722	-0.436741	1.22377	-1.32037	0.38635	1.33606	1.44551	-1.59369	0.592442	-1.12788	-1.02654	-0.15211	-0.305638	0.364953	-0.912484	-1.10902	0.439551	1.40319	0.472614	-0.385492	1.31924	-0.488077	0.942809	0.784324	0.14174	-1.01766	1.56743	-0.111362	2.58523	1.10217	0.645311
LMNB1	0.81186	1.89384	2.95341	2.44172	-0.0816699	-0.770903	2.02632	1.92836	2.2765	-0.499248	0.201072	3.09247	2.47498	-0.128036	0.249334	0.305079	-0.236723	0.428338	0.000553955	1.39256	0.700591	2.51928	0.955654	-0.0993537	-0.628472	2.27132	0.709639	0.688653	0.617564	1.35529	1.34264	0.755927	0.942001	0.963975	0.592049	0.949421	0.0993282	0.23796	0.678047	1.04601	0.551706	-0.0488467	-0.808258	2.52066	0.831025	-1.14666	-1.00449	0.184644	0.449054
CALD1	-2.40502	-1.01703	-0.550507	0.761089	-0.850978	-2.66002	1.11961	0.0518222	0.667299	1.36677	2.19491	-3.68263	0.7665	0.17612	-1.55278	2.59096	0.489523	0.563127	0.11722	-0.0339721	2.42453	-1.53542	-0.80982	1.30926	-0.0435646	-0.574538	0.533986	1.45671	0.0176959	1.2012	1.18005	1.4368	0.173072	-0.809024	0.10658	0.945275	-0.346188	0.91383	-1.89325	1.08878	-1.96489	0.932572	-1.44149	0.814494	-0.252478	-1.81665	0.542362	1.41129	2.0476
RPS7	2.60107	1.53994	1.13177	0.728008	1.01194	2.46198	0.546961	2.11902	1.46716	1.04723	-0.41803	1.44081	-0.172807	0.629818	2.46132	-0.529994	0.0604229	0.393152	0.770685	2.01424	0.86438	0.731806	0.925039	-0.217077	-0.947753	1.83426	1.06697	0.257942	-0.0732749	0.248079	-2.40165	-0.42194	0.562019	-0.611697	-0.939381	1.50036	2.53082	-1.20188	1.74701	-0.291258	1.7672	-2.15718	-3.30192	1.37307	0.385816	1.06024	0.622074	0.868966	0.087178
SLC15A3	-0.655421	-1.63923	-1.14386	0.454225	-0.641167	0.447251	-0.930036	0.364018	0.0316743	0.0127441	0.639335	0.634061	-0.32353	-0.240785	-0.916127	1.93697	0.13947	2.15821	-0.804248	-1.41226	0.288078	-1.16223	0.222455	1.51099	0.451014	-1.52235	0.41392	-1.22058	-0.609138	1.48719	0.629968	0.814045	0.156737	-1.64462	-0.0587183	2.03735	-0.502119	-0.478415	-0.672116	1.50542	-0.211044	-0.165523	1.03817	-0.13586	1.93024	-1.61837	-0.0612848	-0.38666	-0.762893
KRT86	-0.594349	0.619703	-0.120222	1.14123	-0.53147	0.399818	0.681019	-0.810849	0.168214	0.117088	-0.0191993	-0.355548	-0.492923	-0.364725	1.37538	-0.584937	0.590533	-0.136415	-0.833342	0.241472	0.203559	1.46157	-0.117613	0.626594	0.833136	2.6092	-0.291165	-0.568559	-0.443507	0.0592112	-1.03153	-0.220361	-0.334854	-0.2922	-0.278031	-0.081601	0.422513	0.521763	-0.411791	-0.049297	1.61465	0.739059	0.328288	-0.248702	-0.489747	-0.0823433	0.237113	-0.423015	-0.39563
HCP5	1.80442	-0.205273	1.67528	1.63898	0.2428	0.394903	-1.39586	-1.22342	-0.940603	1.11546	0.754137	2.896	-1.52015	-0.681691	1.84109	1.17516	0.289525	2.25476	-0.824738	0.480141	1.651	-1.55101	1.7752	0.472145	0.098643	-1.51003	1.4897	1.53061	-1.30692	0.265494	1.30834	1.08121	-0.944514	-1.09349	-1.37119	2.12072	0.773282	-0.310284	3.05011	1.25768	2.53787	-0.698314	-0.0385808	-1.16735	1.31173	-0.0988145	1.25833	0.587682	0.00250229
HLA-DPA1	-0.927018	-4.96114	-5.10213	0.715289	0.0451938	0.466247	-1.83074	-0.0745039	0.189146	1.00514	1.07968	0.8912	-1.16368	-0.319897	-0.11042	1.4908	0.117934	-0.219326	-0.267164	-0.335847	1.18127	-4.91833	0.050294	0.159445	0.259351	-4.44428	0.126354	-0.773867	0.0505992	0.991925	0.320393	-0.170817	0.226426	-0.501785	0.351654	1.57735	-0.192915	-0.843668	0.0932058	0.644453	0.444928	-0.341802	-0.273653	-0.28364	1.27747	-0.183667	1.32938	-0.201727	-0.602116
SIGLEC1	-0.253737	-0.580485	-0.982198	0.671298	-0.0758691	-0.103769	-0.331065	0.179117	-0.513398	0.78531	-0.6574	-0.668499	-0.512733	-0.408446	-0.380865	4.61037	-0.813396	2.1551	-0.732251	0.00592867	1.75533	-0.759479	0.354395	0.956281	0.780255	-1.12761	0.301217	-0.752603	-0.0612385	-0.137966	0.616602	1.03773	1.42598	-0.739037	-0.711316	2.51077	-0.733558	0.342589	-0.247088	0.478451	-0.148216	0.818133	1.22902	-0.405054	1.27043	-0.255893	1.2546	0.110272	0.0741045
CD83	-0.0333159	-0.227958	-2.40757	0.29013	-0.00224423	-0.409737	0.352462	0.633246	1.52069	-0.496175	-0.410455	1.23037	-0.481599	-0.312658	-0.86088	2.22447	-0.130664	0.983429	-0.28382	-0.533878	1.20033	-0.332613	-0.317351	-0.716368	-0.283796	-0.769599	-0.161775	-0.00601527	-1.72853	0.794895	0.301718	0.501488	1.40736	-0.625362	0.195352	1.31314	0.734748	-0.923845	0.544269	0.848742	-0.181737	-0.0804401	3.27653	0.619963	1.03355	-0.395628	0.450397	0.815778	1.66997
HAL	0.432959	0.724682	1.2094	2.11716	0.556175	1.29195	-0.188741	0.0590585	-0.500755	0.264124	-0.434778	-0.480534	-0.196477	-1.00149	0.838744	0.367938	-0.0931012	-0.154963	-0.401608	-0.519148	-0.243879	0.775093	-0.222666	0.354837	-0.273346	3.38426	-0.196645	-0.752641	-1.1903	0.169212	-0.788783	-0.83661	-0.829128	1.41077	-0.808423	-0.233784	1.01886	-0.175479	-0.190261	-0.375109	0.357108	-0.775322	2.7455	-0.478053	0.329399	0.533731	0.27513	0.461644	-0.125454
C3AR1	-1.31013	-3.44499	-3.32286	-0.188494	-0.595846	-0.854138	-1.49136	-0.544449	-0.227032	1.04278	1.03183	-3.27245	-0.699072	-1.08816	-0.580576	2.10301	0.569463	-0.723538	-1.06256	-0.70266	0.346808	-3.30553	-0.458661	0.0496208	0.929469	-3.01646	-0.0676163	-0.681115	0.467747	1.13457	-0.52326	0.530928	-0.0124763	-1.3655	0.175108	1.68705	0.389765	-1.36603	-0.98899	0.629746	-0.126857	-0.676435	-0.397046	-0.819704	0.601815	0.0926828	1.34551	0.518316	0.421135
CD36	0.00590347	-0.542938	-0.844775	0.356062	1.2439	-0.0301051	0.688971	-0.826855	0.866102	-0.240025	0.236651	-0.775768	-0.24231	0.30862	0.227154	0.162707	-0.946905	-0.710491	0.595986	-0.598577	1.10695	-0.759468	1.59746	0.163381	-0.461071	-0.692086	3.47341	-0.56252	0.22353	0.717272	4.44107	-0.543558	-0.740958	-0.580226	-0.356431	-0.678944	0.728127	-0.358412	2.02977	4.61336	0.597851	-0.649798	1.62531	-0.584785	1.23783	-0.116796	0.114431	4.03397	3.81145
CSNK2A2	3.0333	1.51033	1.29241	0.890109	-2.89045	-3.24331	0.218712	2.07468	0.894008	-2.10223	-0.683317	1.13299	1.51053	0.814004	1.15862	-0.42077	1.10366	0.804727	0.669816	0.88423	0.619383	1.05493	1.37193	-0.813767	0.631307	1.71804	1.06749	0.94134	0.667331	0.740903	0.265757	0.275252	0.931439	-0.701861	0.193607	0.511739	-0.987463	-1.05106	-2.22253	0.773395	-0.359864	0.468709	-2.03362	1.45874	-2.08156	-2.43475	-0.709022	-1.39103	-0.197766
FCGR2A	-0.915224	-2.82486	-3.00001	0.210873	-0.0586536	-1.05625	-0.771115	-0.791093	-0.11184	1.13943	1.25301	-2.14331	-0.404288	-0.695694	-0.635142	1.3829	0.298603	-0.450565	-0.951999	-0.846872	0.418012	-3.04822	-0.837045	0.0152268	0.96383	-1.33246	0.310629	-0.505985	0.0505448	0.966713	-0.0183621	0.178252	-0.346689	-0.884419	0.914864	0.69395	0.12068	-0.740623	-0.0612661	0.173123	-0.472595	0.471466	-0.176548	-0.745013	-0.298135	-0.257006	1.91023	0.680465	0.829635
ST3GAL6	-1.7205	-2.32549	-1.97266	1.2777	-0.252485	-0.153368	1.29837	-0.0768655	0.695297	-1.23593	0.16228	-0.0386118	2.35169	2.16035	-1.74784	0.480733	-0.779363	-1.89131	2.20559	0.693183	0.668376	-0.68604	-1.82015	0.738765	-0.141359	1.98963	-1.86636	-1.09585	-0.0367297	-0.092985	-1.43791	0.426328	-0.209466	-1.04821	-0.458475	1.60407	1.86916	-0.987145	-1.81885	0.240279	-1.91423	-0.562152	-1.20349	1.30468	-1.10612	1.06885	0.154467	-0.772212	-0.776111
PORCN	-1.05755	-1.01602	3.38831	0.566619	-1.5763	-0.548908	-2.27265	1.1793	1.16287	1.27431	0.71728	-1.57734	1.03066	0.704812	-0.674847	-1.11956	0.0464839	1.0169	-0.241229	0.428977	0.890488	-1.52082	-1.3749	-0.993441	0.299394	1.65471	-0.929672	1.02915	-0.394391	0.913126	-0.673753	0.0913724	-0.273805	-0.0669009	-1.23877	-0.197685	-0.50618	-0.308696	-1.8395	2.33949	2.41713	-1.23423	-1.57279	1.96244	-1.43438	-1.6179	-0.750114	0.187733	0.992382
CLEC1A	-0.317503	-1.33779	-0.958853	-1.11111	0.64259	0.788325	-0.581676	-1.45251	-0.513566	0.910842	0.0186038	-0.501938	-0.82794	-1.23268	-0.571419	-0.296668	-1.0005	-0.155055	-1.0837	0.436609	0.462789	-0.764748	-0.320906	-0.675704	0.358015	-1.3262	0.538649	-0.645764	1.73346	-0.820422	-0.420591	-0.241995	0.281921	-0.712242	-0.31077	1.34967	0.219226	-0.399849	-0.234961	-0.40673	-0.744732	-0.609499	1.33352	-0.488965	0.660669	0.130174	0.738724	0.225384	0.368974
CECR1	-1.70798	-3.06874	-3.3681	-0.0954241	-0.797248	-1.73401	-2.33563	-0.265854	0.0227399	0.0446019	1.35616	0.257591	-0.497204	-0.679161	-1.53095	2.08424	-1.64608	0.465011	-0.46242	-0.842077	1.28583	-3.14114	0.0779442	0.566505	1.3247	-1.25303	0.390202	-1.80772	-0.696708	0.182092	-0.10441	0.57452	0.552111	-0.679033	-0.00888825	1.22159	-0.654057	-0.964557	-0.672016	0.954654	0.000523699	-0.675448	0.64021	-0.548551	1.39407	-1.49901	1.28749	-0.151882	0.299147
BCL11B	3.66517	-0.577428	-1.12589	-0.613656	-0.347567	-0.476576	6.54109	0.074414	0.861342	-0.298878	-0.48425	-0.637359	0.0250891	-0.21767	-0.148616	-0.244292	-0.661208	0.793337	-0.131074	1.85267	-0.535525	-1.05309	2.22869	-0.473542	-0.0689609	5.46032	1.01695	-0.0882565	-0.635574	-0.678566	-0.138371	-0.153578	1.90133	-0.460429	-0.472996	-0.0925213	1.6875	-0.209101	-0.15582	-0.500452	0.0911176	-0.672928	0.221469	4.92003	1.78309	0.201562	-0.432933	0.146761	0.511636
HSPB6	-1.05581	-1.29027	-1.01207	-0.707176	-0.893722	-0.708313	-1.18474	3.35699	-0.107095	0.0275843	-0.375429	-0.847305	-1.28194	1.44663	-1.21714	1.06201	1.3647	1.03237	1.66585	-0.5166	1.68433	-0.939269	-1.11877	-0.98025	0.0384692	0.10889	-0.0508627	0.117281	-0.191643	1.28339	2.72635	-0.636724	-0.334689	-0.923533	-0.247175	1.85536	-1.0818	0.0217417	-1.1621	2.48332	-1.25968	-0.429522	-0.0357373	1.987	-0.861733	-1.05749	-0.0737006	0.264511	0.424216
CD84	-1.15714	-0.807559	-1.28266	-0.0171786	0.777804	0.269598	-1.58298	-1.23697	-0.439427	0.975109	1.54234	0.665032	-0.362844	-1.17232	-1.00269	3.06014	-1.00611	-0.568111	-0.937937	-1.01529	-0.0690578	-1.1285	-0.878855	0.988981	0.71854	-2.27308	0.0284926	-1.50336	-0.0297786	0.8039	-0.437552	0.430623	-0.629032	-0.74092	-0.53732	1.7874	-0.0704703	-0.368027	-0.435073	0.280117	-0.399539	-0.424711	1.15747	-1.11317	2.92131	-0.116394	1.94244	0.657069	-0.00228317
AQP9	-0.0857164	-0.491111	-0.639196	0.441544	1.34268	-0.208842	-0.874492	-1.16883	-0.137421	-0.29413	0.0372977	-0.203884	0.486216	-1.15848	-0.746377	0.746333	-0.0543902	-1.23445	-1.1559	-1.08651	-0.446462	-0.50833	0.472379	0.760301	-0.0478926	-1.063	0.380736	-0.767737	-0.822077	1.54066	-0.487577	0.116839	-0.928246	-0.442619	0.329155	-0.150866	0.902817	-0.39898	-0.281038	-0.131919	0.237457	0.0379821	1.17119	-0.967476	0.777386	-0.238157	1.23762	3.41481	2.87001
BTNL8	-0.193107	2.04119	-0.463943	-0.62679	2.60101	1.82746	-0.11198	-1.56675	-0.296677	-0.56422	-0.713419	0.523438	0.00819387	-0.275945	2.06515	-0.468977	0.194398	-0.208256	0.592495	1.1756	0.731042	-0.796246	-0.631917	-0.274187	0.228773	-1.54981	1.39075	0.605715	1.19321	-1.32267	0.346901	-0.262821	0.140114	-1.30082	-0.912168	0.284026	1.46462	0.845929	0.300835	-0.915224	-0.294988	-0.287047	5.06153	-1.17058	-0.185271	2.34029	0.384811	0.262564	-0.346861
STAB1	-1.85451	-2.36386	-2.4877	-0.668577	-1.64124	-0.73941	-0.922568	-0.595719	-0.153361	-0.266508	1.43562	-2.53561	-0.536601	-0.147655	-1.05466	1.04132	0.118838	-0.557284	-0.0688746	-0.86754	0.48734	-2.50211	-1.33138	-0.220049	1.21874	-2.65674	-0.789931	-0.776684	-0.80382	1.25368	0.26797	0.382441	-1.03261	-0.666191	0.0767647	0.390394	0.153574	0.249963	-1.05183	0.316684	-0.533038	0.365757	-0.422754	-0.495886	-0.568023	0.520181	1.67264	0.241961	0.50836
ATP10D	0.290554	-1.00128	1.00938	-1.53555	-1.56332	-2.80766	-0.358724	1.18878	0.456658	0.625352	1.68294	1.3249	0.760111	0.38938	-2.37472	0.87518	0.342844	1.71666	0.0681258	-0.166248	0.440453	1.14208	0.68199	-0.242283	1.02304	-0.568593	-0.873564	0.480799	0.727075	0.929664	0.153027	0.136783	0.527032	-0.791425	0.392233	1.08315	-0.640151	-0.853182	-0.92348	0.810034	-0.134183	1.04622	-2.49087	0.476957	0.276597	-1.82875	0.787212	-0.538411	-0.0539487
ASGR2	-0.533696	-0.527348	-0.404958	-0.255196	0.175928	1.03817	-0.288623	-1.71442	-0.653731	1.46927	0.280231	0.619478	-1.23493	-0.435398	-1.54442	0.606588	-0.346464	-0.953043	-0.690895	-0.509109	0.476375	-0.176003	-0.864313	-1.1943	-0.724202	9.05616	-0.145048	-0.887118	-0.326742	-0.417654	-1.15464	-0.204234	-1.08213	-0.732378	0.470887	-0.657818	0.75898	0.718558	-0.748752	-1.30465	-0.765985	0.0656164	2.50307	-1.13485	0.88515	0.73477	0.931634	0.852947	0.0373666
HSPA6	-0.975184	-1.14668	-0.774398	-0.384132	-1.01758	-0.721195	-0.886342	-1.26257	0.0984006	-1.16614	1.70531	-1.1453	-0.969769	-0.663839	-0.69844	0.508771	1.92179	-0.402682	-0.867514	-1.08138	0.776366	-1.49132	-0.0310818	-0.791479	0.567645	-1.38658	-1.08136	-0.653834	-0.99194	0.515435	0.148413	0.352319	-0.753903	-0.298662	1.30345	0.435988	1.64446	0.336455	-0.646609	0.403731	-0.177668	0.466734	-0.746544	0.19176	-0.827513	-0.797134	0.705347	-0.613634	-0.00794777
CAPZA1	0.101909	2.1215	2.04093	-0.66525	0.399715	-0.0816962	0.576756	-0.844401	0.579606	2.11153	0.35344	2.54823	0.40084	-0.236098	1.71076	1.86503	0.965839	-0.00853187	-0.350601	-0.550488	0.603564	1.10534	0.526617	1.57673	-0.174713	1.71199	0.578038	0.388311	-0.368008	1.50919	0.158386	0.401828	-0.640176	-0.67279	1.38211	1.20124	1.17206	-0.637329	0.545022	0.618263	1.98222	-0.549245	-2.79064	-0.632676	0.778207	-1.64687	1.62436	1.5966	1.69506
EVI5	-1.85614	-1.38793	-0.400704	-2.29758	-1.1259	-2.23259	-1.32505	0.226025	2.04446	-0.374595	-0.893392	-2.52384	1.62833	-0.511537	-0.58091	-0.791049	-0.840616	2.09528	-0.704625	0.423351	2.02149	-1.5584	-0.70558	-1.83735	-0.0294017	-1.65145	-2.01591	1.68204	-0.2732	-1.17537	0.129016	3.44977	0.419369	-0.131725	-0.0580434	0.455389	-0.191061	0.366935	-2.09002	1.50454	-0.677702	1.0177	-1.25995	-0.760604	-1.83731	-0.011849	-0.628359	-1.05102	-1.12007
RGS1	0.102327	-2.88303	-2.95475	0.013673	-0.0145417	-0.694717	-2.30197	-0.00929215	0.0264448	0.809413	0.406763	1.37975	-0.163124	-0.838643	0.799069	1.16618	0.604619	-0.364347	-1.05385	0.542617	0.563648	-3.03256	0.732372	-0.963844	-0.130041	-3.00215	0.139444	-0.699149	0.208355	0.0257882	0.83472	0.239214	0.951977	-1.41689	0.0163565	0.338511	1.3353	-0.42455	1.02967	0.623112	0.87393	1.15446	-0.411415	-0.508258	-0.313779	-0.497188	1.0033	0.939305	0.930007
RPL37A	0.291021	0.628195	0.438077	0.627236	0.40584	0.675727	0.988908	0.575191	0.263225	0.668608	-0.190272	0.583177	0.204801	0.307844	-0.403964	0.866318	-0.585714	2.21528	0.539572	2.8907	0.12217	0.166969	-0.220431	-0.148384	0.0804651	1.10268	-0.313236	-0.761406	-1.1419	-0.283929	-0.157076	0.318835	-0.0537116	-0.70343	0.497251	-0.124608	0.799666	-0.238749	1.83007	0.12019	-0.193464	-1.01817	0.429064	0.484047	-0.0805858	0.278383	0.431655	0.44853	1.71998
CD22	-1.44783	0.00185923	0.700596	3.48002	0.722612	0.562952	-0.828453	-0.627282	-0.123937	-0.24306	-0.42378	12.931	1.09214	-0.62866	-1.0067	0.830504	-0.265279	-0.82568	-1.136	-0.788069	-0.261543	0.897944	-0.382819	0.760388	-0.529857	-0.513546	0.0542349	-0.806832	-1.16245	-0.0792653	-0.778675	-0.451481	-1.01792	0.30497	-0.206394	-0.302695	0.0584743	0.526403	-0.409192	0.359331	-0.231672	-0.676424	2.75341	-0.181686	3.60821	-0.901192	-0.420703	-0.31178	-0.217098
EZH2	1.41451	1.36704	1.65572	0.593359	0.429599	-0.573248	3.06883	1.10094	1.63133	-0.49037	0.22307	1.62669	1.88733	0.186033	0.121651	0.486025	1.03163	0.464251	0.127952	1.91178	1.04298	0.819305	0.172018	-1.05778	-1.36445	1.55785	-0.447102	0.992735	0.578013	0.955034	1.48106	0.477876	1.395	0.774596	0.268842	1.42671	1.48922	0.515191	0.277001	1.15067	0.793761	0.0940423	-2.21424	1.34695	0.545791	0.726707	-1.17165	0.577076	0.911269
LTC4S	-1.06106	-1.19958	-1.6733	-0.550507	-0.663477	0.737999	-1.54602	-1.40369	-0.597808	0.430442	0.158884	-1.28399	-1.3202	-0.22646	0.147631	1.23886	0.638857	-0.688341	-0.683592	-0.560147	0.44306	-1.81748	-0.237084	-1.16916	0.00478537	-1.92366	0.0253601	-0.665479	0.0676717	0.348471	-1.29365	0.860326	1.54376	-1.39816	0.515451	2.62057	0.857005	-0.786413	-0.274921	0.608722	0.116039	-0.718581	0.148402	-1.14214	-0.490967	0.389052	1.14244	-0.740011	-1.13808
MC5R	-1.03601	1.22165	0.0684787	0.111102	1.18049	0.839398	0.66482	-1.25145	-1.24266	1.26587	-0.357189	1.66489	-0.421222	0.429787	-1.55892	-0.470458	-0.617483	-1.15283	0.184806	0.117688	0.070499	0.6523	-1.58032	0.163276	-0.910672	-1.16531	-1.48474	-0.820466	-0.545955	-1.26277	-1.12548	-0.756183	-1.49117	1.79888	-0.454018	-0.477467	-0.0266772	1.12529	-1.68891	-0.29964	-1.18435	3.09967	3.34687	-0.98206	0.119231	2.16183	0.62704	0.962127	1.35922
GRIN1	0.255068	0.129218	-0.151792	-0.0123035	0.399719	0.530421	-0.526123	0.191785	-0.589544	0.119744	-0.888439	-0.0280763	-0.838129	-0.0226117	0.705058	-0.886839	-0.0932493	-0.917143	0.277153	-0.354364	-0.262718	0.194193	-0.0932446	-0.553413	-0.666105	-0.853843	-0.323662	-0.346489	-0.187201	-0.563036	-0.329181	-0.438442	-0.807253	-0.598164	0.238806	-0.779593	-0.0885565	0.0236675	0.983318	-1.05834	-0.204528	-0.231257	1.49166	-0.360379	-0.0264811	0.168203	-0.305922	0.0799711	-0.433748
HSD11B1	1.11861	-0.845651	-1.23024	-0.476549	2.11273	-0.243048	-0.609587	1.43491	0.229416	-0.11821	-1.31306	-0.782988	-0.645072	-0.577659	2.17698	0.976583	-0.380676	0.513595	-0.523177	-0.446556	-0.492147	-1.02921	2.17505	-0.913451	0.02446	-1.37712	2.3573	-0.12665	-0.597384	1.11808	-0.234092	0.135952	0.442078	-0.76309	0.00525059	0.5824	0.108141	-0.55432	3.57528	-0.469407	3.43826	-0.593204	-0.175296	-0.568417	2.81783	-0.246727	-0.28447	-0.544203	-1.0991
CFLAR	-0.633534	-1.20665	1.06082	1.18862	-0.104693	0.221276	-1.77553	0.854286	0.980813	-1.06866	0.582899	2.75092	0.566379	-0.700105	-0.799416	1.39714	0.378794	1.44765	-0.787937	-0.537761	1.07811	0.338372	0.0456929	1.04988	1.99268	-0.482601	1.22689	-0.275313	-0.00839788	1.70687	-0.0324702	0.452883	0.914585	-1.04484	-0.559179	1.07785	-0.817789	0.113778	-0.684533	1.1679	-0.716614	0.725785	-0.538693	0.0881679	1.72477	-1.63945	0.133347	-1.11339	0.013318
IKZF1	-0.772068	-0.501891	-1.43589	0.0570294	-0.236365	-0.208885	-1.34469	-0.0617994	-1.36713	1.21714	0.949854	2.32114	-1.00363	-0.114594	-0.183997	3.08398	-0.727479	-0.779744	-0.200542	-0.976947	1.41952	-0.942199	0.740144	-0.522106	0.933098	5.19459	0.260886	-0.474042	-0.745513	1.6237	-0.813203	0.811343	-0.890553	-0.00317147	-0.282839	1.98491	-0.722255	0.150305	-0.213916	1.29017	0.407634	-0.753386	0.698017	-1.50863	3.04269	-1.08496	0.150051	-0.622391	-0.662248
CYP27A1	-1.60911	-2.27906	-0.636036	-1.29682	0.629563	-0.0311613	-1.40522	1.16269	0.436137	-1.39249	-0.381573	-1.91351	-0.974907	-0.146368	-1.19132	-0.456617	-0.564796	0.566517	-0.449184	-0.3332	0.436268	1.58554	-0.705119	-0.876949	0.954967	0.696924	0.559794	-0.6922	0.102579	-0.29037	0.752222	-0.612234	-0.162647	-0.380661	-0.0633838	1.53586	0.159915	-0.939936	0.868316	0.132003	0.061349	0.293748	2.19669	0.576267	0.860647	-0.299592	0.346112	-0.567905	-1.56276
VNN2	-0.484723	-0.804908	-1.11889	0.0308	0.709341	0.397622	-0.946278	-0.917718	-1.01897	0.0314147	0.454944	3.77562	-0.38232	-0.908449	0.745854	1.47725	-0.937415	-0.890341	-0.549348	-0.273206	0.286293	-0.691649	-0.162669	-0.4252	0.663792	-1.23232	-0.145135	-0.548162	-0.380306	1.68313	-0.803185	-0.727547	-0.814198	-0.915667	0.148364	0.8315	1.77085	-0.804508	1.30671	-0.464242	-0.912309	-0.57122	1.40773	-0.78116	1.90012	0.399701	0.668895	1.09616	0.0756666
FRMD4A	-1.55061	-1.45804	-1.69623	-0.42828	-0.65626	-0.750838	1.56676	-0.136441	0.960796	-0.555602	0.317788	-0.474138	2.81065	-0.763462	-1.06332	2.2011	-1.18402	0.608636	-0.690286	-1.22101	0.850348	4.0111	-1.34501	0.520537	2.19669	-0.764562	-1.07208	-0.184862	-0.939664	1.38655	-0.7631	1.21672	0.549072	-0.70538	0.146306	1.01489	-1.0391	0.483458	-1.04656	0.164741	-1.29653	-0.123108	0.876132	2.62899	-0.310093	-0.551377	-0.940746	-0.831487	0.709838
BTN3A2	0.0216713	0.704958	-0.132305	1.96437	-1.38058	-1.27874	-1.47697	0.549718	-2.61283	-0.123359	-0.127925	1.63471	0.677153	-0.49951	0.666234	1.12677	0.16877	1.75273	-0.463476	-1.72779	2.28226	-0.733065	0.70808	0.213329	0.482764	0.138926	0.143201	-0.0164897	-0.846992	0.718472	1.3755	0.483208	1.1175	-1.81388	-0.312184	1.2268	-0.575814	-0.661544	0.398291	1.68036	1.31838	0.0467135	-1.09857	-0.332779	-0.0650358	-1.33687	0.200048	-1.06709	-0.805357
MAPK7	-1.71748	-1.35433	-0.823544	-1.91852	-2.18009	-1.99902	1.58334	2.18158	1.87059	-0.573557	-0.180252	-1.41689	1.31781	0.272375	-2.45375	-0.323124	1.09018	1.47049	-0.432437	1.16753	0.813449	-0.782362	-1.02415	-1.54087	0.318911	-0.428779	-1.74519	0.0695415	-0.460083	1.31124	1.69615	0.779176	1.21156	-0.668927	0.132982	0.509643	-0.426172	0.630958	-1.90051	2.46603	-1.51632	-0.0752418	-1.66243	1.91158	-1.2936	-1.91096	-0.104186	0.549765	0.800129
NOL11	1.6467	2.65539	3.04208	1.53709	0.541478	0.912496	2.00467	0.944128	1.56652	-1.55903	0.72376	1.05072	1.3975	0.393486	1.43544	-0.577587	0.0878649	0.956482	0.307407	0.969972	0.0636576	0.689977	0.455381	1.36831	-0.0450843	2.65505	0.691999	0.163375	0.49398	0.235293	-0.997704	0.114381	1.28707	0.756211	0.92844	0.426502	-0.207964	-0.268925	-0.248204	0.193182	1.46667	-0.063127	-3.15046	0.418505	0.857521	-0.218676	-0.0130372	0.482211	0.317959
BACH2	0.39587	-1.27457	-0.941919	-1.32505	-0.750405	-0.892731	0.130309	2.84954	2.07839	-0.817328	0.132533	-1.21513	2.34712	0.818862	-1.84265	-1.16073	-0.761553	0.722987	0.873483	-0.0458706	0.789338	-1.56514	-1.18784	-0.392192	-0.439674	-0.0308755	-0.989069	-0.795399	-0.276662	-1.00227	-1.08669	-0.133462	2.06862	0.00753047	-0.0973878	-1.27657	-0.365675	1.15811	-1.45582	0.0698587	-0.774725	-0.00561272	-0.773695	2.98498	0.274676	-0.549838	-1.23875	-1.33712	-0.949905
L1CAM	-0.16163	1.71552	-0.295629	0.812147	2.22743	0.600914	1.00764	-0.687283	-0.770277	0.97684	-0.415897	-0.816062	-0.86668	0.774537	0.0106534	0.0963872	-0.551436	-1.41053	-0.223007	0.03793	-0.131974	2.80157	-0.108793	0.554192	-0.33938	0.166835	1.74954	-1.41969	-0.512099	-1.20989	-0.877461	-0.524386	-1.62712	-1.07482	2.24262	-1.57816	0.449068	-1.72103	2.13724	-1.53072	-0.438057	-0.349455	2.43864	1.20298	0.417662	-0.328969	-0.395307	0.175038	-0.506624
CSE1L	0.725148	4.00502	2.40234	1.90765	0.64431	0.565203	2.68639	0.913053	2.0648	0.0493836	-0.033186	1.4208	1.43606	-0.45704	-0.426169	-0.145789	0.572274	0.201656	-0.48553	0.385966	0.890223	2.32251	0.483399	0.328189	-0.752986	3.16558	1.20419	0.81928	0.255482	0.569921	-0.296097	0.127538	0.736705	1.51934	-1.17805	0.185077	-0.367876	0.642556	0.379143	0.162668	1.36125	-0.6673	-4.80055	2.07225	0.915322	-0.295827	-0.660913	0.552969	1.41202
ST8SIA4	-1.25498	-1.03815	-0.546847	-0.133559	-0.452233	-0.795286	-1.11931	0.00688912	-0.043192	0.378279	3.24985	3.03316	-0.105732	0.794292	1.26683	0.851642	-0.269926	-0.746359	0.331187	-0.522942	0.495075	-0.812823	-1.22107	-0.0645605	1.31859	-0.655749	-0.420005	-0.0135449	-0.661564	0.806778	-0.0729685	-0.722678	-0.377683	0.769489	-0.417737	0.808981	-0.13319	-0.0595524	0.388466	0.396011	-1.40041	-0.0455849	-0.486815	1.40615	0.000172312	-1.03223	0.90073	0.191785	0.0244057
DAB1	-0.494527	0.49926	-0.945977	-0.502472	1.05486	2.06639	-0.0513932	-0.759211	0.566144	1.25593	-0.56619	0.0168945	2.05218	-0.309762	0.204321	-0.305189	-0.438375	-1.01932	0.171115	-0.09249	-1.69819	-0.177846	-1.12761	-0.764503	-0.0363982	0.027407	0.660354	-0.0394403	0.958352	-1.31028	-1.34007	0.40517	-0.853403	-1.1325	1.34068	-0.76317	0.0887835	0.0186469	0.848781	-1.07196	-0.79567	-0.938845	2.7436	-0.578375	-0.130662	0.0421553	0.99984	0.511853	-0.139007
FN1	-2.13879	-6.76547	-1.67782	1.88666	0.329193	-1.53227	1.00952	-1.73593	0.24147	0.758506	0.594855	-6.74645	-0.487171	-1.31198	-0.400993	1.07294	-0.963102	-0.939836	-1.26875	-0.397939	1.22983	-6.72038	0.165596	1.65498	1.42227	1.24828	0.85781	0.200922	0.309015	1.72371	0.17508	0.138626	0.131503	-0.062138	0.757087	0.0846694	-0.0561663	1.10562	0.385942	0.682033	0.280793	0.910892	-0.34979	-0.146063	0.460885	0.118531	0.00878512	0.313266	0.506355
LAIR2	3.06676	-0.303761	-0.203977	-0.163638	1.16854	1.26257	-0.776941	-0.656324	-0.52301	1.36165	0.726309	0.242921	-1.11814	-1.05256	1.19944	0.511307	-0.26001	-0.724224	-0.996324	0.252058	-0.238256	-0.539453	-0.195875	-0.100156	-0.463321	-0.591318	0.0975831	-0.784983	0.0920664	0.0921488	-0.552486	-0.656782	-0.912206	0.00281789	-0.320719	1.10917	0.993658	-0.172553	0.998786	-0.400677	0.68466	-0.612335	0.959133	-0.703219	0.890776	0.463667	2.11032	1.33841	0.720827
PLA2G4A	1.64102	3.23694	0.695735	0.574762	-0.764969	-1.24943	-2.17608	0.265263	1.91678	0.734271	-0.216937	1.075	2.34046	1.10615	-1.90515	0.572029	0.380027	0.928736	1.14615	1.25403	0.801849	-2.35689	1.50653	-1.03956	0.117949	1.8647	-1.80069	-0.544378	0.00367481	-0.109368	-0.907945	0.522871	0.89415	-0.0453954	1.51212	1.01094	2.12069	-0.613223	-1.8373	-0.566523	-1.68119	-0.872931	-1.89679	1.88257	-0.159757	0.158249	0.171832	0.718488	0.688279
FGF7	-0.250076	0.996683	-0.640414	0.0865979	3.86669	4.36829	-0.368943	-0.495269	-0.0926009	-0.518086	-0.344758	0.0764936	-0.377565	-0.34878	4.35427	0.310693	-0.26775	-0.366726	-0.0761811	0.0676495	-0.158359	-0.20452	2.13526	-0.108723	-0.0690064	-0.156088	4.72382	-0.51718	-0.0344607	-0.23266	0.280077	0.340875	-0.353453	0.0595304	-0.555188	0.491916	-0.182341	0.280835	2.6509	0.579414	2.66638	-0.855517	1.9799	-0.587767	1.19472	0.107324	-0.29392	0.145749	0.842943
GSTA4	1.82237	-5.27726	-3.97741	-2.37529	-0.938894	-3.17396	0.682137	0.36445	0.99311	-1.57138	-0.479161	-5.5453	1.36742	-0.291019	0.501491	-2.0083	-0.842431	0.67205	-0.244404	1.44749	0.503098	-0.452813	0.107636	-1.39702	-0.656698	-1.82921	-1.17955	0.710877	-0.363267	-1.24416	-0.954125	-0.353992	0.990454	0.548733	0.334303	0.186887	0.82114	0.176371	-1.73082	-0.165745	0.815206	-0.0596243	-3.48799	1.53181	0.125388	0.770306	-1.21967	0.188881	0.184194
CD37	-1.39673	-1.9165	-1.54803	-0.713398	-0.755672	-1.06449	-1.51816	-0.0324629	-0.0652872	-0.236169	0.619409	4.15223	-0.548172	-0.776686	-1.86902	2.3166	-0.012825	-0.327973	-0.437925	-1.35246	0.196106	-1.84985	-1.42277	-0.254652	0.738298	-1.28571	0.0112814	-1.02669	0.0220563	1.77678	0.0534866	0.601619	0.202836	-0.935477	-0.230055	1.69214	-0.143138	-1.02607	-1.41193	1.56416	-1.70973	-0.651036	-0.921433	-0.278832	2.57592	-1.00211	0.361839	-0.226598	0.0824913
SAMSN1	-0.783785	-2.68202	-3.15063	-1.07059	-1.15721	-1.38336	-1.61357	0.22298	0.167178	1.3187	0.853611	-0.523852	0.0322152	-0.517765	0.364494	1.36587	0.418397	-0.76513	-0.759857	-0.489141	0.224485	-3.2706	0.168641	-1.25964	0.543688	0.824085	-0.76785	-0.836866	-0.254212	1.33109	0.169548	0.932668	0.0716918	-1.42812	0.212669	1.38909	1.43676	-0.947218	0.0745345	1.28917	0.440981	-0.52187	-0.881316	-0.0551007	0.650393	0.549284	1.62506	0.28778	0.301176
GFPT2	-2.32153	-1.23292	-0.722465	-1.03123	-1.73847	-1.91382	-0.484055	-0.0958132	0.32712	1.10348	2.04865	-2.42991	-0.772015	-0.923037	-1.82466	1.99359	0.739242	0.41635	-0.92796	0.66541	1.30055	-2.09524	-1.24301	-0.703724	1.14756	-0.892933	-0.294866	-0.05098	-0.26007	1.23973	-0.0357764	0.923411	-0.287034	-1.36844	0.761696	1.01378	-0.367535	0.245003	-1.77675	0.513849	-0.52204	0.941306	-1.55322	0.945274	-0.916461	-0.849408	1.82484	0.73275	1.15732
FCER1G	-1.01555	-3.63525	-3.8806	-0.130972	0.133994	-0.391381	-1.53101	-0.479674	0.0235543	0.844758	0.944056	-3.18178	-0.442552	-0.919219	-0.303936	1.27205	0.481442	-0.870293	-0.855111	-0.98017	0.189935	-3.46899	-0.0406687	-0.47251	0.166202	-3.79888	0.0079511	-0.491342	-0.53019	1.33353	-0.0264345	0.318238	-0.450267	-0.989855	0.411041	0.908796	0.202095	-0.564475	-0.0964458	0.59506	-0.0850009	-0.330931	-1.86008	-0.624533	0.470266	-0.251992	1.48324	0.771218	0.484907
C1QB	-1.13731	-4.39031	-4.69865	-0.683818	-0.601703	-1.20286	-1.1575	-0.418003	-0.51727	0.658222	0.796018	-4.51344	-0.629937	-0.433741	-0.631562	1.2164	0.191953	-0.455601	-0.399057	-0.380499	0.200781	-4.38965	-0.520447	-1.18093	0.516856	-4.71654	-0.654101	-0.467139	0.0599799	1.20294	0.124715	0.324173	-0.368471	-0.706523	0.376014	1.23421	0.442803	-0.979915	-0.276241	0.646925	-0.233719	-0.157493	-0.0758527	-0.498957	0.304646	0.28965	1.23066	0.664554	0.502643
VCAM1	-1.30925	-2.70257	-2.81139	0.295061	-0.0635381	-1.43045	-0.603168	1.20492	0.222917	0.629211	-0.0638496	-2.1343	-1.109	-2.03219	-0.308198	1.04157	-0.632244	0.498421	-2.00141	0.690227	1.17383	-2.39621	-0.151516	0.230747	0.284671	-1.53518	-0.196639	0.408704	0.139657	0.623886	0.832035	1.1405	0.837146	-0.346763	0.204506	0.956523	-0.584838	0.264246	-0.0714009	0.442976	-0.465221	0.872521	-1.27905	-0.375432	0.432331	-0.0957498	0.464363	0.342699	0.279738
CXCL1	0.0801725	-0.817092	-0.428958	2.48175	1.67021	0.809653	-0.237689	-0.700304	-0.882475	-0.781135	-0.0551953	-0.616148	-0.730409	-0.984523	3.54093	-0.500411	-0.175769	-0.295667	-0.791782	-0.54367	-0.597393	5.05236	4.59437	3.86721	0.241121	0.757211	3.41153	-0.276084	-0.067781	-0.246288	-0.655208	-0.30684	1.18838	-0.50423	0.962622	-0.691285	-0.798341	-0.380287	0.710467	-0.614997	1.5297	0.0794637	3.82057	-0.726571	1.73807	-0.418972	0.086072	2.49798	1.45835
TNFSF14	-0.306262	0.134474	-0.281492	0.29009	0.184643	0.261741	-0.448739	-1.3844	0.354354	0.233643	-0.143371	8.71841	-0.346306	-0.422698	-0.396377	-0.624524	-0.56459	-0.80589	-0.660341	-0.392861	0.523432	0.186735	-0.488443	-0.210434	-0.546233	-0.551575	-0.0390891	-0.97267	-1.1075	0.855395	-0.61907	-0.428382	-0.867854	-0.983721	-0.508836	-0.337234	-0.120819	2.27382	-0.114099	-0.346382	0.546142	-0.372073	1.48021	-0.610458	1.13655	0.546204	1.60406	-0.346009	-0.115035
BASP1	-2.17604	2.09546	2.17102	-0.201074	-1.33145	-2.33212	1.66328	1.19479	0.423655	-1.27737	-0.367132	-1.09646	-1.05054	-0.033021	-0.365392	0.818123	-1.28403	-1.6559	0.00702285	0.597233	0.360662	-1.05381	0.409854	0.282524	0.118693	0.943258	-0.263035	-0.426882	-1.61152	0.471757	-1.09668	-0.00376089	-0.731537	-0.556531	0.433582	-0.147031	-0.350389	-0.18975	0.138349	-0.341405	0.495805	-0.606604	-1.05175	2.03059	-0.154181	0.0881806	-0.273029	1.44481	1.67327
FUCA1	1.14549	-1.65517	1.14325	0.621138	0.534326	-0.616123	-0.813413	-0.117734	-0.2617	0.0518306	0.726951	-0.514921	-0.961647	-0.5512	1.19384	1.91893	0.120737	0.0238291	-0.503298	-0.873305	0.378281	1.37569	1.07731	1.14281	0.98064	-0.123861	1.4985	0.0776959	-0.327314	0.792689	-0.10506	-0.302597	-0.534827	-0.95862	-0.208537	0.731111	-0.25585	-1.04795	1.86623	-0.0541206	1.24325	-0.177761	0.41682	-0.0775378	2.24598	0.258959	1.4404	0.787187	0.717798
CD47	-1.20998	-0.982738	1.74924	3.79884	0.515326	2.29373	0.101884	-0.830646	0.0817271	1.07845	0.615444	0.573745	0.427391	0.452761	2.56581	0.762609	1.14749	-1.29671	0.416283	0.324148	-0.53559	0.537999	0.023136	3.87289	0.640129	0.909929	-0.00620518	-0.238606	-0.231388	0.566239	-0.81124	-0.610476	-0.750689	-0.517309	1.81357	1.54208	1.61832	-1.15897	0.810071	-0.307976	0.00335506	1.00369	-0.894297	-0.952467	0.695581	-0.0140753	1.36804	1.42307	0.827288
ALOX15	-0.682336	0.692797	1.01231	0.172146	0.819602	1.24263	0.829804	-1.03163	-1.24479	1.11883	0.355022	-0.367384	-0.629043	-1.10199	-0.606906	-0.646912	-1.05891	-0.597857	-0.666661	-0.493483	0.768152	-0.0857701	1.80289	-0.00359488	-0.466618	0.395026	0.99808	-0.196343	0.876325	-1.42658	-1.49949	-0.589113	-1.84238	2.98847	-0.0247941	-1.75896	0.334361	0.499822	1.08134	-0.577435	-0.892338	0.527302	3.60137	-0.600023	-0.487723	0.715352	-1.00414	-0.91553	-0.343135
FOSB	0.0183686	-0.233538	-0.794929	1.7692	-0.225366	-0.623349	0.139519	-0.267685	0.41675	0.236317	-0.530703	-0.607756	-1.06772	-0.966793	0.153865	0.326635	-0.394604	-0.239359	-0.956812	-0.400566	-0.456378	-0.683198	0.995148	-0.705506	-0.647603	-0.272905	1.80022	0.105078	-0.723744	-0.660642	-0.254988	-0.530064	3.69216	-0.650971	-0.457106	-0.841902	1.51198	0.662726	2.33061	-0.653316	1.42317	0.288282	6.21668	-1.07751	-0.111744	-0.861714	-0.447742	-0.639479	-0.228721
XPO6	-0.246316	1.41757	0.538728	-0.13454	-2.26504	-1.71404	0.986295	2.15135	1.29788	-0.585608	0.653905	1.10041	1.73493	0.73719	-1.79636	0.127792	1.17524	2.09014	0.394486	-0.330028	0.840203	0.532483	-0.478066	-0.157335	1.00955	1.80492	-0.399474	0.127453	-0.0190183	1.62673	-0.274023	0.678568	1.04204	0.551976	0.196928	0.386628	-1.74011	-0.320912	-0.957384	1.38025	-1.17204	0.614675	-1.61651	1.50685	-1.02429	-2.69085	0.0184871	-0.86224	-0.491335
APOL3	-0.659581	-1.34232	-1.11175	0.957983	-0.670536	-0.655171	-0.708943	-0.377306	0.110853	-0.55043	0.0870913	3.4002	-0.326697	-0.426097	-0.415241	2.56871	-0.0609475	1.58805	-0.606653	-0.119882	1.40897	-1.8427	0.402765	-0.684416	0.849495	-0.410331	0.690185	-1.42517	-0.297852	1.26127	0.0222143	0.896359	1.23746	-2.10524	-0.629596	1.78334	-0.587497	-0.74188	0.496772	-0.242573	1.6007	-0.34763	1.71283	-0.0444809	2.92389	-0.760771	-0.272703	-0.651883	-0.93473
ATHL1	-0.841251	0.0239479	3.43638	-0.206778	0.556174	0.0883734	-1.09565	-0.701518	0.0830829	-0.0297882	0.568536	2.18561	0.990148	0.607697	0.151775	0.153688	-0.881888	0.964091	-0.506226	0.396454	-0.435263	-0.248524	-1.66111	7.75528	-0.574883	2.11807	0.608487	-0.921937	-0.558519	0.885426	1.28004	0.0845615	0.402343	0.0118913	0.202722	0.451682	-0.207095	0.530875	0.749856	0.484592	-0.159928	0.0855704	4.92991	0.217025	1.23981	-1.83875	-0.242739	-0.272175	0.618274
WNT5B	-0.354387	-0.734705	0.133648	2.42699	0.950642	-0.230072	-0.671771	-0.30945	-0.330802	1.87735	-0.0656287	1.15479	-1.11132	-1.2513	-0.426546	1.36844	-0.431476	0.143621	-0.957495	-0.836734	-0.281455	0.214482	2.97761	0.36268	0.37146	1.63629	0.566483	-0.344584	-0.188254	-0.295677	-0.646015	0.275977	-0.365703	-0.189582	0.575188	-0.168989	-0.443746	-0.33589	2.19945	0.536668	-0.42622	0.237293	0.53124	-0.269791	2.0109	0.291023	-0.759294	0.794841	-0.113382
ITGB1	-0.155038	1.49876	2.3357	1.45074	1.05256	-1.38899	0.950247	-0.185308	-0.0254311	1.45591	0.754876	-1.01361	0.597002	-0.309736	1.87375	1.41	0.458193	-0.11881	-0.167578	-1.366	0.932438	3.83073	1.14634	1.70709	2.18564	1.09102	1.46349	0.00380643	0.224613	1.22204	0.230443	0.135233	-0.288573	-0.199795	0.504127	1.34654	-0.00511617	-0.313309	0.894606	0.478203	0.971911	0.320184	-0.503105	-0.599749	0.484498	-0.666256	1.57896	1.2749	1.70563
DAB2	-1.53341	1.28119	-0.962152	0.626113	-0.644323	-0.86123	0.453685	-0.187089	0.614366	0.704388	1.02509	-2.88862	-0.0847785	-0.146068	-1.45316	2.44616	-0.438981	-0.560643	-0.214965	-0.363056	0.660389	0.593975	1.06796	1.3897	1.23525	0.733379	1.42284	0.00301971	-0.0240491	1.42973	0.198285	0.651294	-0.196758	-1.11181	0.604735	0.795008	-0.538655	-0.450217	-1.395	0.517324	-0.761632	-0.159099	-0.40065	0.350703	1.05198	-0.765839	1.44524	1.0559	1.47924
ADAM12	-0.843645	-0.238781	-1.29318	1.498	0.883986	-0.559976	0.977939	-1.40281	-0.187449	1.06365	1.87592	-0.886278	0.0500824	-1.18319	-0.460379	2.67847	0.692411	-0.996179	-1.10744	-1.06587	1.58161	-1.1465	0.911204	3.29171	-0.519215	0.477298	1.2394	-0.358739	-0.317496	3.34049	0.922763	0.644719	-0.394256	0.430305	0.789997	-0.480801	-0.744054	0.545647	-1.04068	1.18461	-1.14836	1.21228	-0.173733	-0.947829	-0.31431	-1.11504	1.22727	2.82953	2.79283
SMAD4	1.312	0.291304	-0.0936394	-0.176079	-0.892427	0.942502	1.74151	1.32091	0.604917	-1.42922	0.790021	-0.424771	1.12747	0.000487778	1.27358	0.299126	1.04968	1.04079	-0.159264	1.19198	0.960299	0.0526464	0.11158	-0.952389	1.07369	1.04224	-0.29069	1.08038	0.978495	0.394536	1.02595	-1.05101	1.32224	-0.361516	-0.513592	1.12556	0.942679	-1.29031	0.492449	2.1879	0.733516	-0.199322	-3.20293	1.58224	-0.947256	-1.40992	0.423199	-0.730542	-0.0399466
GNAI1	-0.327606	0.868281	0.0127174	-0.487096	-0.488691	-1.21396	1.4166	0.791785	1.68707	-0.568698	-0.745842	-1.81501	2.22156	0.598797	0.152029	-0.115048	0.749083	-1.63764	0.470859	0.318794	0.948825	1.51992	1.06401	-1.02045	-0.259348	0.0543484	-0.879664	-0.40125	-0.754067	0.324669	0.105406	0.0648403	-0.815171	-1.47255	-0.0488377	-0.310046	1.94335	0.18743	0.321992	1.09796	-0.863701	-0.928973	-0.671913	2.41022	-0.712191	0.948029	-0.719235	1.26238	1.59389
BIRC5	1.89528	2.0896	1.9039	0.760567	0.858942	-0.284283	1.27174	0.500629	0.767534	0.730668	-0.730485	1.05679	1.92086	0.221307	1.3179	-0.242555	0.75444	0.327434	0.218388	1.51926	0.355273	1.35852	0.838229	-0.897546	-0.683935	1.86543	-0.00919075	0.466207	0.268141	1.16693	0.353566	0.43403	0.847855	0.0228689	0.0805648	0.432755	2.53672	-0.0974944	1.43289	1.15125	1.16051	-0.120349	-1.83333	1.05985	-0.164325	0.875867	-0.778488	1.70696	1.31253
SORL1	-2.32429	-4.48676	0.0308686	0.641855	-1.12647	1.99515	-0.583816	1.25853	-0.174522	-1.16699	0.746966	1.31161	-0.677863	0.402519	-1.58043	0.408924	-0.278837	1.16843	0.585456	-1.19287	1.36092	-1.32214	-1.81931	0.486418	0.947906	-1.24106	0.411713	0.69767	-0.426321	0.14641	0.052019	0.571071	0.209952	-0.603403	-0.399931	1.03772	-1.57089	-0.75809	-1.69018	1.15217	-3.15807	-0.051186	-2.12781	-0.0516133	-0.691094	-1.38431	-0.019321	-1.39915	-0.705017
PDCD1LG2	0.261472	-0.753877	0.0765933	1.10433	1.28603	-0.580699	-0.380103	-0.595129	-1.40745	1.05528	2.8034	4.57045	-0.986445	-0.363481	1.0494	5.06333	1.6687	-0.276996	-0.146025	-0.421291	0.386032	-0.28036	-0.11506	0.837519	0.0826947	-0.64841	0.018347	1.19397	0.869868	1.89747	-0.239835	-0.283861	-0.237976	0.512816	-1.24856	1.01984	-1.25944	-0.106596	0.519182	0.137975	-0.854176	0.208536	0.854639	-0.848319	3.76483	0.0987239	3.38549	-0.261031	-0.533491
SIGLEC9	-0.288191	-0.497367	-0.713263	-1.06051	1.04892	-0.314548	-1.49634	-1.44148	-1.48651	0.0653066	-0.415172	-0.618288	-0.731023	-0.283194	-0.520875	1.53668	0.336962	-0.179823	-0.540688	-0.535345	0.160369	-1.39945	-0.424698	-0.56551	-0.46387	-1.46628	-0.298439	-1.23511	0.517852	0.402245	-0.038802	0.658066	-0.985844	-0.584574	0.357723	0.899317	0.131256	-0.721382	1.25744	-0.667679	-0.751256	-0.637375	0.288446	-1.34421	0.909457	-0.549796	1.04099	0.0192106	-0.634566
IGF1	1.42716	-0.901123	-1.11031	2.92956	0.0585052	-0.200232	-0.142194	0.00638857	-0.857917	0.598635	0.171984	0.388162	-0.934187	-0.421757	-0.710594	1.82299	-1.07774	-0.663698	-0.644064	-0.221351	2.54077	-0.814315	0.109344	0.975411	1.51548	-0.818304	6.0017	-0.559543	-0.836581	0.514191	-0.582073	0.293253	-0.846368	-0.707882	-0.288681	1.46444	-0.24307	-0.126298	-0.238732	0.402805	-0.170347	-0.832302	0.259967	-0.410964	2.14238	0.305153	0.823911	-0.0555163	-0.0746563
LRRC42	0.209738	1.2934	2.85102	2.129	0.530217	-0.224266	0.756516	0.738203	2.26365	-0.466625	0.183218	0.893674	-1.03447	1.16998	2.15037	0.621496	2.4274	0.890551	0.463211	2.18132	1.22812	2.14034	2.58337	-0.413552	0.111609	0.787039	-0.361685	1.15928	0.117902	1.27032	1.1259	0.0483066	0.915437	-0.371382	0.430083	0.805989	1.71774	-1.14889	1.55659	1.15234	2.8458	-0.898664	-2.17739	0.514533	-0.760477	-1.34915	0.953335	0.286002	0.448181
MARCO	0.41186	-0.486435	-0.578451	0.01291	1.37898	0.00707026	-0.586973	-0.496113	-0.746121	-0.624248	-0.640831	-0.260369	-0.787092	-0.296501	-0.137882	0.315438	-0.375552	-0.721507	-0.537884	-0.643613	-0.0983849	-0.285684	0.437922	0.332663	0.705218	-0.635569	-0.253617	-0.522565	-0.733588	0.179368	-0.455061	0.256613	-0.499209	-0.803676	0.441317	-0.0749273	-0.329606	-0.455462	0.999214	-0.474923	0.854567	0.369211	4.06742	-0.66625	2.55982	-0.496896	-0.429089	1.31757	1.02112
BLK	0.462541	0.464773	0.211204	-0.554578	0.000705213	-0.283666	-0.244694	-0.965604	-0.937874	0.941608	-0.628	7.3022	-1.30718	-0.13844	0.786316	-0.767098	-0.743521	-1.17129	0.535525	-0.39882	-0.418385	-0.205529	0.765595	-0.399422	-0.599735	0.475844	-0.267978	0.95283	0.381816	-0.761447	-0.788506	-0.998298	-1.21037	1.99459	-0.396543	-1.10479	-0.225192	1.58692	0.785549	-0.761213	0.912171	-0.188267	0.165478	-0.879594	1.96023	3.25158	-0.309853	0.0972983	-0.0504197
CDKN3	1.13066	1.99541	2.05814	0.445008	0.533981	0.376677	2.61137	-0.170371	0.250346	2.08752	1.08856	2.00348	0.554979	-0.344247	0.965451	1.07452	0.636012	0.30612	-0.445086	1.69828	0.807694	2.01451	0.97068	-0.807116	-1.11287	1.88442	0.580324	0.0294729	0.289327	0.6096	0.80903	0.436994	0.431402	0.421735	0.618964	0.910464	1.61848	-0.827783	1.42832	1.07258	2.83781	-1.11627	-2.48809	0.942595	-0.36202	0.188101	0.301199	2.33998	2.12465
PLEK	-0.52614	-2.11515	-2.12096	0.150572	0.42564	-0.25609	-1.43264	-0.676288	0.215571	0.909849	0.0165492	4.62299	0.368837	-0.820162	0.872009	3.12201	0.0938323	-0.59348	-0.610552	-0.753689	1.30076	-1.81698	1.13073	0.0565897	0.665535	-1.69686	0.115811	-0.226471	-0.611603	0.984012	-0.0946645	1.06941	0.485747	-1.26124	0.208171	2.06655	0.804409	-1.30547	0.852812	1.40384	0.337349	-1.13985	0.298581	-0.831361	1.93227	-0.127763	1.2586	0.878548	0.598101
PNOC	-0.695734	-0.740664	-0.791245	2.91053	-0.277159	-0.641579	-0.583032	0.661047	-0.691365	-0.736282	-0.512013	2.10302	-0.810779	-0.671546	0.10898	-0.78065	-0.72002	-0.78803	-0.670294	-0.626526	-0.829096	-0.762706	0.0982581	1.72964	1.57722	-0.659694	-0.112104	1.86704	0.328573	1.72862	-0.796656	0.0933949	1.41693	0.650501	-0.560847	1.19606	-0.726403	-0.651445	0.159284	-0.956183	-0.346235	-0.711466	-0.362649	-0.853993	1.29526	-0.560527	-0.805464	-0.762536	-0.923008
KLRG1	-1.6549	0.558497	-1.14139	-1.16125	0.762385	-0.134021	-0.737532	1.56026	0.714532	-0.238941	-0.651658	0.805458	2.10829	-0.155507	-0.0537054	0.0689684	0.880457	0.07137	-0.544913	0.646522	-0.0399871	-0.506159	-0.356691	-1.39229	-0.840357	-0.207372	0.685322	-0.398032	0.204685	-0.731315	-1.24985	-0.598872	-0.435079	0.674571	-0.622743	0.538249	1.35307	0.313632	0.54154	-0.273333	1.75423	0.6355	0.996358	0.0509533	0.565461	0.526588	-1.11698	0.0953499	-0.550843
FCGR1A	-1.55796	-3.03003	-3.17125	-0.290873	-0.441889	-1.13009	-1.73913	-0.588228	0.133522	0.932068	1.0512	-2.89099	-0.363487	-0.47958	-0.361152	1.31471	0.165734	-0.861488	-0.656716	-0.990527	0.719818	-3.01002	-0.572954	-0.700675	0.380394	-3.50614	-0.929787	-0.547015	-0.254477	1.13986	-0.378931	0.890409	-0.421844	-0.736917	-0.240207	1.60733	1.19514	-0.429812	-0.811161	0.510025	-0.527325	-0.475284	-0.981202	-0.609655	-0.155801	0.535258	1.21704	0.44101	0.230196
CSF2	1.10039	-0.425785	0.906797	-0.997623	3.40413	1.53	-0.345637	-1.07961	-0.221061	0.921034	-1.00142	0.322802	-0.678591	0.424831	0.933005	0.0723707	0.71132	-0.422775	-0.410624	1.38662	0.391163	-0.34308	1.39755	0.0222239	-0.247281	-1.11415	0.818065	-0.613122	0.712193	-1.66879	-0.371707	-0.0275479	-0.748898	-1.56681	0.0444477	0.254189	1.00716	-0.953104	1.82649	-0.663604	0.724719	-0.598696	0.78906	-1.76769	1.79187	1.44022	-0.376437	0.191776	-1.5324
HLA-E	-0.530254	-3.38244	-1.07343	0.723587	-0.845423	-0.689079	-1.95404	-0.644132	0.802322	0.469481	1.05523	1.25459	-0.78831	-0.629312	0.0472815	1.02671	0.0769851	1.49153	-0.543381	-0.826175	1.7956	-1.38992	0.423541	0.16829	0.833841	-1.34376	0.590702	-0.353085	0.584044	1.49044	0.817967	1.20876	-0.0753952	-0.688563	-0.861908	1.60083	-0.149846	-0.477411	0.50693	1.20387	0.443692	-0.59147	0.128897	-0.8847	0.987882	-1.18533	0.74456	0.091736	0.295912
C1GALT1C1	0.246648	1.46854	3.60739	0.900426	0.665842	1.96632	-1.50217	1.52389	1.15736	1.17973	1.90865	0.260496	0.944484	-0.562219	2.21296	1.79682	1.47375	1.25735	-0.596694	0.889235	1.36303	1.3192	1.09898	1.71563	0.757975	1.39364	2.37945	0.543902	0.63696	0.726316	-0.83376	1.13191	0.538184	-0.871076	-0.142465	1.78395	1.01084	-1.41612	0.755326	1.75169	1.69167	-0.882643	-1.83112	0.518504	0.61189	-0.881099	0.78363	1.22857	1.17692
MAN1B1	0.356401	1.30868	2.73007	-1.10026	-1.36442	0.19841	-1.46637	1.45401	0.796745	-0.253464	0.357428	-0.747106	0.752618	0.74599	1.80684	0.718126	1.53205	1.74607	0.233313	-0.259946	0.862406	1.07897	1.14245	0.14485	1.37707	1.55021	-0.430633	-0.323178	0.316956	2.27555	1.16771	0.422545	1.03703	-0.634366	0.320442	1.95152	2.15514	-0.441409	0.520812	0.767878	0.0524719	-0.338905	-1.19415	0.263747	-0.971821	-0.61682	-0.269295	0.0356246	-0.907416
CCNB1	0.640816	2.49856	2.37411	0.586382	0.555717	0.597546	1.59308	0.952669	0.905496	1.02791	0.165719	1.51169	1.42335	-0.524971	0.841617	0.797923	0.989577	0.0876424	-0.601289	1.52516	0.830728	2.02684	0.572255	-0.0131043	-0.235146	2.04529	0.295458	0.058861	0.736422	1.26632	0.445761	0.374962	0.654103	0.04714	0.0949476	0.639351	1.84778	-0.242991	0.420898	1.22923	0.801348	0.228016	-3.01468	1.16148	-0.0538525	0.614749	-0.175296	1.70209	1.38728
PKM2	-3.71426	1.45216	1.8456	0.950732	-0.0808422	-0.763408	-1.12691	-0.225747	0.253847	0.486502	0.453349	1.03679	-0.151419	1.15057	-2.97822	1.15429	1.34767	0.0529507	1.04713	-1.47471	1.26356	1.10735	-0.784217	0.762237	1.46146	2.09693	-1.04305	-0.395455	-1.57479	2.37597	1.189	-0.261013	-0.776584	-0.880455	0.161338	0.327778	1.09844	-0.377717	-3.38559	1.29177	-2.53742	0.051573	-3.95067	0.0210089	-0.506985	-0.747197	0.432755	0.964987	1.44319
IL26	1.669	1.09705	-0.555861	-0.0586103	1.48133	1.66607	0.825849	-0.7537	-0.422596	1.60705	-0.833163	1.28338	1.27218	0.347578	2.40682	-0.708089	-0.221694	-0.152274	0.957267	1.04391	2.04372	0.522181	1.01157	-0.261555	-0.542482	-1.51456	0.483678	0.384769	-0.227062	-0.859289	1.38954	-0.195676	-0.354703	-1.20864	-1.10145	-0.257562	0.40552	0.565245	2.49425	-0.14615	0.831875	-0.234524	1.52852	0.390697	0.42571	1.90705	-0.935217	-0.0650623	-0.057423
AICDA	-0.305712	-0.128113	-0.437938	0.0101187	1.68218	1.32568	0.062987	-0.979231	-0.717087	0.374996	-0.844986	17.3246	-0.72349	-0.983979	-0.0631338	-0.168937	-0.589754	-0.380884	-0.885301	0.296557	-0.549827	0.55731	-0.474292	0.144617	-0.868522	-1.04318	-0.803682	0.0939224	-0.314505	-0.974234	-1.20681	-0.565968	-0.672708	0.765356	-0.388882	-0.476721	-0.43958	1.95689	0.496842	-0.463792	-0.978708	1.30414	1.3436	-0.869219	0.509757	3.12696	0.17181	0.171192	0.00517839
PQBP1	1.89391	3.99696	1.69333	2.26217	0.149028	1.4449	1.21753	0.594917	0.994279	0.794708	0.65778	1.50869	0.406513	0.871014	0.989442	-0.421101	1.2313	0.470426	0.562316	1.21489	0.20296	0.0456775	0.0808613	0.59446	-1.11773	1.87502	3.11658	0.940475	0.448478	-0.276263	0.272051	0.737639	0.679129	-1.45571	-0.640311	1.15979	2.32914	-1.22391	1.13413	0.899938	4.10653	-0.32216	-2.87609	0.910946	0.55326	-2.51207	-0.894997	0.853611	-0.418539
CEBPA	0.930137	-1.26058	-2.03123	-1.24436	-1.22862	-0.969492	-1.93494	0.311897	0.196231	-0.682531	0.151137	-2.01212	0.163184	-0.122006	1.17404	1.96745	-0.00386046	-0.189977	-0.0461099	-0.950569	0.0433466	-2.31659	0.940338	-1.27778	0.77123	-0.219391	0.833508	-0.952431	0.327786	1.37223	0.421277	-0.0227602	0.279806	-1.34385	-0.101841	2.20062	1.22767	-1.53361	-1.10022	1.394	-0.928888	-0.743544	-0.767353	0.206496	0.633707	-0.614926	-0.590766	-1.32629	-1.21623
LRRC32	-1.28242	-1.85688	-1.43919	-0.00128157	-0.165086	-0.735793	-0.519675	-1.69205	0.531832	0.971646	-0.169153	-1.32517	0.0543832	0.350911	-0.566022	-1.21242	-1.33555	-0.36117	0.302453	-1.07898	1.86121	-1.64149	0.3349	2.90414	0.812564	-2.10959	1.83784	-0.140348	0.0606788	1.93231	0.71303	1.08217	-0.670074	-0.18004	0.78904	0.315393	-0.265937	-0.132999	0.0563221	1.97854	1.00401	-0.144555	1.4972	1.11866	0.953654	-0.309298	-0.833717	-0.213614	0.398684
HAVCR1	-0.197717	0.28485	0.0356024	-0.342883	0.63485	0.324584	1.91979	-0.99299	-0.379168	-0.412499	-0.104916	0.210049	-0.299199	-0.359642	0.00191778	-0.482991	-0.557938	0.242961	-1.19632	0.220603	-0.152535	17.7263	-0.482647	-0.240572	-0.315585	0.11199	-0.372986	-0.0323128	-0.563179	-0.351776	-1.09447	-0.149451	0.0266149	-0.0973578	-0.208279	0.237178	-0.0859957	1.29499	0.640747	-0.542665	-0.538233	-0.0642114	1.12252	-0.749279	-0.378679	1.42375	-0.135323	-0.134009	-0.0443687
S100A12	1.23558	-0.657414	-0.471063	-0.377397	1.80354	-0.190514	-0.448548	-0.847536	-0.78784	-0.249623	-1.15894	-0.889331	-0.246848	-0.881663	-0.107196	-0.274034	-0.649905	-0.473014	-0.521389	-0.0284954	-0.0217754	-0.671838	5.4058	-0.642419	-0.357987	-1.3524	-0.110703	-0.267373	0.26191	-0.340897	-0.647604	-0.0932522	-0.385771	-0.28435	-0.0603527	0.528191	1.62042	-0.63571	-0.0372367	-0.435561	0.0211179	-0.947771	1.61682	-0.262761	0.632079	0.219753	0.973182	1.16043	0.465359
CD14	-0.652965	-3.89705	-4.01096	0.0317767	0.0465264	-0.429771	-0.667702	-0.937491	-0.0221668	0.740091	0.828914	-3.63779	-0.452374	-0.785713	-0.466894	0.998723	0.591756	-0.774473	-0.841185	-1.02138	0.444047	-3.84368	-0.129183	0.260416	0.242412	-4.08126	-0.225931	-0.516	-0.896307	0.993149	-0.525241	0.855284	-0.5361	-0.859104	0.578636	0.94188	0.183922	-0.555728	-0.569476	-0.0576609	-0.36726	-0.429264	-0.139802	-0.867646	0.297805	0.230008	1.4189	0.867697	0.548629
IRF1	-0.170264	-1.15243	-0.633615	2.03311	-0.151056	0.382742	-0.618244	-0.758681	-0.0566344	0.287685	0.410606	2.312	0.640657	-0.762841	1.902	1.90923	-0.108118	1.21906	-1.27739	-0.912471	1.17915	-0.583565	1.09289	0.608691	-0.0593408	0.201762	1.0444	-1.27478	-0.842543	1.63948	-0.248887	0.698152	1.13437	-1.02288	-0.591187	1.20458	0.923636	-0.413624	1.20036	-0.182675	1.58514	-0.369153	1.07569	-0.264376	2.18848	-0.358916	0.943256	0.00541155	-0.0613797
EGR3	-0.561325	-1.39483	-2.06479	-1.46508	-1.02803	-1.39871	-0.306608	1.01732	1.05667	-0.043785	0.238018	-0.173664	1.32282	-0.891225	-0.715214	0.833489	-0.115223	-0.615755	-1.05657	-1.52448	-1.1459	-1.49812	0.427533	-0.741112	0.157031	0.05185	0.362689	-0.425242	-0.699772	1.21317	-0.711139	0.0284593	2.02898	0.0399479	0.770808	-0.144868	2.09491	0.348614	0.00460005	0.0820239	-0.154845	0.571647	1.34318	-0.396035	-0.42766	-0.694102	-0.0545347	-0.856774	-0.362544
EXOSC9	2.51508	2.26977	1.80591	0.0332064	-0.124814	-1.19834	1.44688	2.12626	2.83179	-0.885451	0.823718	2.87708	2.19333	0.910365	-0.897999	0.937019	0.820194	1.23976	0.688732	1.41854	0.845911	2.41877	0.887877	-0.221538	-0.324213	2.93196	-0.240984	-0.170713	0.901641	1.1055	1.39661	-0.0167976	0.353989	-0.705568	-0.141003	0.635432	0.492573	-0.37496	0.70474	1.05601	1.52942	-0.368237	-1.95357	2.45174	-0.139825	0.0146386	-0.805345	0.915983	0.955058
CLEC4A	-0.705875	-1.67839	-1.69597	-0.211805	2.14209	0.59235	-0.375333	-0.543924	-0.125394	1.32348	0.586994	-1.18272	-0.172831	-0.822707	-0.0569923	3.0597	0.103312	0.249205	-1.0304	-0.355472	0.269691	-1.42715	1.05785	0.880149	1.09214	-1.50964	0.390622	-1.28116	-0.434487	0.121801	-0.907682	-0.0794257	0.587991	-1.2955	-0.486277	2.2992	0.759747	-0.819788	0.0696647	-0.45086	1.43703	-0.470101	0.147666	-1.08652	2.00005	0.847737	1.81541	1.61498	0.803037
HUNK	0.572178	-0.270094	0.0850467	0.58394	2.95264	2.04348	1.31529	-0.59322	-1.05482	1.43495	-0.387677	0.517121	-0.578381	-1.10008	0.973443	-1.00198	-1.03242	-0.937194	-0.723698	-1.2591	0.523845	1.15597	-0.0876151	0.114232	-2.32344	-1.11972	-0.265905	0.694583	0.376149	-0.487567	-1.08072	-0.0533192	-1.58295	1.26974	0.19944	-1.3014	-0.283819	-0.6778	0.90378	-0.514169	-0.74187	0.402736	1.9861	-0.358341	-0.0907141	1.54768	-0.670825	-0.565898	-0.742888
ITGA9	-1.08928	-1.2012	-1.01918	-0.385486	-0.387093	4.11517	0.0940915	-0.655027	-1.06263	-0.38893	1.3712	-1.04868	-0.891905	-0.359646	-0.959198	-0.780262	0.474035	0.874017	-1.09173	0.906304	-0.466448	-1.97727	-0.149566	-1.08788	0.203482	-1.01158	0.155764	-0.0659894	1.0914	-0.361786	-1.15475	0.243506	0.135657	1.03373	0.503981	0.0986194	-0.555754	-0.0777422	1.18403	-0.373655	0.104319	-1.40963	0.0797703	-1.40796	0.894426	0.872694	0.144684	0.693089	0.389778
LDB3	-0.876385	-0.172	-0.546068	-0.300927	0.59846	0.896407	0.412089	-0.470904	0.666683	-0.28917	-0.96275	0.397348	1.75117	-0.798511	-0.646016	-0.540589	-0.418786	-0.717254	-0.858346	-0.661504	-0.578586	-0.0942909	-0.63941	-0.618904	-0.495968	-0.911403	-0.100733	-0.624957	-0.704527	-1.00037	-0.0573507	-0.676385	-1.16479	-0.389209	-0.436079	-0.687656	-0.0454271	0.301789	-7.65e-05	1.38876	-0.120657	-0.362383	2.67918	0.389578	-0.0848042	0.455744	-0.847804	-0.354267	-0.422483
ALDH1A2	-1.16287	-0.620062	-0.0591936	1.68479	0.548577	-0.307537	-0.323356	-1.29694	-1.50796	-0.371023	0.601382	-0.873198	-0.529794	-0.588361	-0.991627	-1.24413	-0.546025	-1.32739	-0.944978	-0.723991	0.655252	-0.553872	-1.00088	-1.02006	-0.116611	11.6772	-0.803946	-0.844496	-0.763535	0.567784	-0.785456	-0.433167	-0.824098	-0.344525	0.670565	0.48067	0.272875	-0.108978	-0.722721	-0.685179	-0.960659	-0.636101	2.30939	-1.13403	0.0229186	0.256533	-0.449928	1.59579	1.18647
RAE1	0.825492	1.80442	0.331369	0.24493	1.33057	1.31157	2.26112	0.557442	2.0195	0.147959	-0.213382	0.0821977	-0.225617	-0.194328	-0.0888273	0.320454	1.67392	0.329186	0.0339076	1.73453	-0.923256	-1.30619	0.643575	0.173715	-0.658246	1.73859	1.71199	0.953963	0.932468	0.954492	-0.679473	-0.735232	0.426189	1.05462	-0.18622	0.524997	1.1667	0.148629	-0.0270922	-0.255711	0.916274	-0.655555	-2.69302	1.00897	0.0728524	-0.0694532	0.346871	1.75746	1.22336
HK3	-0.317331	-0.321566	-0.706187	-0.211417	1.56413	-0.24661	-0.748774	-1.26621	-0.77945	0.235914	0.315992	-0.231124	-0.903958	-0.78071	-0.347914	1.05608	-0.0369792	-1.01712	-1.05461	-1.05732	0.133248	-0.623956	0.303563	0.237398	-0.0167172	-1.01466	-0.187511	-0.953095	-1.17772	0.958088	-0.557288	1.00144	-1.24989	-0.433496	0.129903	0.0408412	0.0886713	-0.455554	1.36201	-0.874563	0.124787	-0.182365	2.19771	-0.808139	1.82438	-0.418498	0.19962	0.298089	0.178155
IL17A	-0.0949577	0.256122	-0.0632777	0.239525	1.98042	4.63385	-0.12641	-0.829422	-0.525783	-0.271353	-1.05835	1.80922	-0.441301	-0.672484	-0.263561	0.0858319	-0.499686	-0.353758	-0.580473	0.687644	0.0777352	0.0490853	-0.0643415	-0.453023	-0.776655	-1.15762	0.0332563	-0.675707	1.27654	-0.640712	-0.769008	-0.31056	0.316405	-0.38766	-1.10809	-0.808396	-0.194969	1.86076	2.63469	-0.208191	-0.327098	-1.22481	5.84193	-1.06012	1.98274	1.42715	-0.688376	-0.0664656	-0.544945
VNN1	-0.510427	-1.09752	-0.302428	1.05207	-0.230203	0.0508538	-0.911599	-0.551335	-0.566452	1.11363	-0.132791	-1.12882	-0.50171	-0.134416	0.22428	2.68414	-0.350634	-0.554917	-0.337619	-0.017872	0.00136147	-0.947753	0.720904	0.022441	-0.153623	-0.498168	0.286097	-0.825705	0.290414	0.249667	-0.315809	-0.407909	-0.596782	-0.0963343	0.0358253	0.154241	1.82435	-0.315599	1.07192	0.118372	-0.357588	-0.369333	-0.0943217	-0.50356	2.41117	0.461044	1.02036	0.319799	0.321392
LAMP2	-0.542966	-1.62461	0.810004	-0.974876	-0.179519	-0.332202	-1.58201	-0.460005	0.490136	2.12044	1.84385	-2.80398	-0.525999	0.99571	0.336838	0.527011	1.09711	0.374605	0.973239	0.586815	1.88419	-1.68211	-0.310122	-0.33751	0.931656	-0.591429	0.100094	0.739892	0.0535191	1.20358	1.30306	0.6071	-0.187127	-0.872131	0.684118	0.816025	0.8011	-1.80037	-1.31019	2.36748	-0.938798	0.300519	-3.46321	-0.281894	-0.499856	-0.801856	2.04979	2.28719	2.0365
FSTL1	-0.815089	-4.68427	-0.90674	0.490136	-0.686343	-1.52932	1.30867	0.534865	0.79177	1.38402	0.527187	-5.22448	-0.547696	-1.41223	0.328527	1.38597	-0.31798	0.208609	-1.52632	-0.434246	1.88929	1.85752	-0.884876	1.92293	0.988485	1.03678	1.07517	0.686043	0.186089	0.869861	0.905581	0.235014	0.822796	0.124037	0.473539	0.990852	-0.54921	1.0458	-1.11417	1.60458	-0.635654	0.742003	-1.9563	-0.476076	0.0769811	-0.647431	-0.171549	0.355518	0.865711
BCL2	1.6927	-0.813345	-1.80242	-1.20933	-1.05978	0.502773	1.62541	-0.137507	-0.0485953	-1.12254	-0.844824	6.39452	0.146341	-1.08632	-0.203441	-1.38715	-0.774654	0.349493	-1.61115	-0.373556	2.17218	-0.437989	-0.793152	-1.7849	0.00193241	0.288189	-1.28891	-0.527899	-0.877744	0.226017	-1.1182	-0.648464	1.08159	-0.74307	-0.432969	0.960894	-1.01179	0.894048	1.09072	0.339156	-0.977695	0.17471	1.0904	0.95973	0.411014	-0.0904697	-0.778823	-1.44594	-0.951964
CXCR4	-0.501047	1.6394	-3.36006	0.165447	0.639238	1.08423	-0.309272	1.46136	0.0801118	0.24897	1.80785	-0.312212	-0.417067	-1.76102	0.380271	1.19687	0.771929	0.195256	-1.60628	0.542881	1.14454	-0.819415	0.411258	0.316611	1.04797	1.06716	0.996895	0.886311	0.380017	1.71505	0.936314	0.361912	1.26045	-1.29629	-0.251464	0.56874	0.827069	-0.386055	0.997928	1.6938	0.728096	1.55603	-0.981572	0.608068	0.799489	-0.787587	1.11327	1.64152	1.71611
SEPX1	-1.68292	-0.0336703	0.399366	-1.33745	-0.576913	0.515266	-2.63422	0.00593579	0.213837	0.587483	-0.857201	1.78805	-0.867957	-0.955909	2.83118	0.215366	1.03165	0.432555	-0.997856	1.20187	0.018826	-0.480447	1.18691	-1.24948	-0.114593	0.336364	1.51281	-0.265294	0.474557	0.7422	-0.512289	-0.196692	-0.167218	0.355647	-0.754826	0.891575	2.90141	0.185439	2.46633	0.171923	1.70754	-0.229713	-1.93474	0.836807	-0.897106	3.2e-05	1.49442	1.87858	0.368377
FPR1	-1.31188	-1.44748	-1.59652	-1.2413	-0.924576	-1.30927	-1.41459	-1.21196	-0.507693	1.51943	0.613606	-1.68334	-0.821123	-1.42632	-0.772546	0.467731	0.478544	-0.810769	-1.20475	-0.779052	-0.0834123	-1.3358	-0.817271	-1.03696	-0.0230523	-1.64466	-0.869595	-0.869754	-0.521037	0.979366	-0.429241	0.654282	-0.641906	-0.836592	0.109104	0.946153	1.52771	-0.99073	-1.05456	0.0233305	-1.03298	-0.218747	0.216495	-1.01649	-0.27929	0.27748	1.93323	0.858476	0.543725
CTSD	-0.595893	-1.33511	1.69917	-0.321297	0.326817	-0.533748	-1.40945	0.542144	0.446218	-0.524936	0.0946434	-2.21717	0.456457	0.150978	-0.576112	1.63901	0.187517	0.154446	-0.0474509	-0.908528	0.212825	-0.37304	0.491888	1.07977	0.298881	0.699486	0.643546	-0.312552	-0.124334	1.96032	1.07118	0.680967	-0.189497	-0.629258	0.393362	0.844194	0.38495	-0.963826	-1.12061	1.90878	-0.0374418	-0.48243	1.96055	0.77594	0.613553	-1.78876	-0.0215486	0.451099	0.435665
PTRH2	2.4499	2.14156	3.05181	0.647421	1.12474	1.05293	0.0352274	-0.483669	0.506908	0.0383886	0.80498	1.07185	0.101142	0.595615	1.84102	-0.716596	-0.16487	0.12631	0.765151	0.829759	-1.46422	0.00609862	1.26855	0.539662	0.30615	1.98708	0.876175	0.150915	-0.32866	-0.176806	-0.676231	-0.237956	-0.143956	-0.87661	0.581087	0.208191	2.22799	-1.1692	0.348547	-0.372001	1.38172	-0.742848	-4.04763	-0.250724	-0.18514	0.303755	1.83046	1.54673	0.826569
GPX1	-2.19837	-0.259722	-0.0126216	0.148	-0.750634	0.650435	-2.34795	-0.683765	0.117446	0.788522	0.201402	-0.811289	-0.984837	-0.622555	0.632089	0.868859	0.119195	-0.666267	-0.598835	-0.525878	0.447032	-1.11019	-0.665499	0.69157	0.324795	-1.39032	-0.493147	-1.24733	0.664987	1.71285	-0.309691	-0.618103	-0.683165	-0.195103	-0.00302094	2.02411	2.49214	-1.3788	-0.482669	0.444972	-0.512064	-0.597953	-1.44963	-0.648587	-0.882359	0.513542	1.70814	1.14133	0.292787
AXL	-2.05132	-1.24792	3.52279	-0.589802	-1.40257	-0.925577	-1.71865	-0.217327	0.375469	1.04524	0.508129	-2.26508	-0.865693	-0.298571	-1.46086	1.82721	0.0620753	0.933831	-0.400746	-0.636816	1.29714	3.40741	-1.19324	-0.112195	0.895173	1.68437	-0.25491	-0.219173	0.0403977	1.37184	0.209013	-0.285137	-0.493328	-1.05713	1.68971	1.96678	-0.618065	-0.901259	-1.93638	0.496223	-0.963229	0.189195	-0.00893917	-0.552651	-0.102856	-1.63445	1.78943	-0.140309	0.28225
SELE	-0.499935	-0.36414	-0.177011	-0.510764	0.436711	-0.0890322	0.273343	-0.437271	-0.976961	1.54801	-0.577762	-0.204897	-0.647245	-0.211375	0.124135	-0.45406	-0.740983	-0.538801	-0.563893	0.126119	0.411504	-0.298792	1.57584	1.25206	-0.553365	-0.702463	6.29033	-0.421853	-0.219524	-0.541493	-0.868425	1.37348	-0.94293	-0.369812	-0.134896	-0.598698	-0.0710853	0.345922	3.54402	0.110795	5.41458	-0.2919	4.23371	-0.442957	0.570395	1.85701	0.272559	0.142617	0.417418
CRTAM	-0.201491	-0.141837	-0.344322	-0.154017	1.70038	0.883205	-0.229006	-0.594339	-0.45637	2.15291	0.322728	1.21043	-0.751484	0.0145089	1.38376	2.23573	-0.454042	-0.054138	-0.0522248	-0.432236	0.799828	0.0264557	0.418021	0.269097	0.214013	-0.857396	0.0941298	-0.447329	-0.4577	0.258184	-0.569249	-0.117042	-0.318135	-0.572544	-0.32672	0.478345	0.243736	-0.19028	1.57582	-0.468286	0.387001	-0.344892	1.83419	-0.391161	1.44737	-0.0929162	1.02236	0.134236	0.000105994
BST2	-1.46269	1.81471	1.47668	0.417457	-0.685968	0.76844	-1.03054	-1.1366	-0.0449085	1.16313	0.790985	1.83224	-0.876106	-1.77974	-1.47609	1.19753	0.237601	2.17287	-1.65327	-0.0200965	0.957922	-0.750184	-0.110768	0.312986	0.959263	0.88618	0.423725	0.195376	-0.0482691	0.402487	0.49929	0.62198	0.905642	0.507856	-1.41458	1.99467	-0.731574	0.947493	0.871973	0.410956	0.547007	-0.0018882	0.485513	-0.680832	0.236038	-1.07128	1.09819	-1.12804	-1.11224
NR4A3	-1.20299	1.32549	-0.931746	-0.431306	0.321255	0.0687975	-0.70871	-0.761516	0.528762	1.77072	-0.632164	0.0240751	-0.520226	0.238007	-0.3354	0.0629976	-0.241784	0.121741	0.0926589	-0.111524	1.12134	-0.770302	-0.523313	-0.168005	-0.835273	-0.717205	1.55316	-1.20378	-1.07019	-0.814797	-0.670396	-0.0815275	5.68794	-0.234019	-0.214854	-0.105572	0.983908	0.209817	1.7247	-0.312117	0.114561	-0.633244	2.23995	-0.794443	-0.85238	0.338341	0.026978	0.0359259	0.41682
PTGES2	-0.158511	3.22418	3.13003	3.39435	0.321828	1.95027	-0.967296	1.65947	0.239129	-0.690809	0.395385	2.56786	0.255652	1.01321	0.482423	-0.289107	-0.430608	0.323493	1.03925	0.368858	0.543665	2.28311	0.879887	1.1431	-0.0278932	2.70166	1.70021	0.471998	0.366448	0.623238	0.177032	0.212353	-0.117361	-0.427092	-0.904932	0.764566	0.888676	-0.439687	-0.35031	0.881005	-0.0884613	-0.276043	1.15013	2.09851	0.529705	-1.59877	-0.527667	0.0740655	-0.446242
MFAP3L	-2.15194	-1.07042	-1.94098	-2.29114	-1.33592	-0.984424	-2.33522	0.096768	-0.247665	-0.332291	1.10456	-1.8262	0.31924	1.29802	-1.95897	-1.09598	0.112113	1.5357	0.902792	0.418804	1.92041	0.0491084	-1.65167	-2.25934	1.72047	-2.1314	-1.70635	-0.311092	-0.450384	-0.599973	-0.269694	0.10987	-1.00992	-1.64424	-0.629904	0.995612	-0.0978651	-0.656122	-1.98039	0.909515	-1.64444	0.929571	-1.19359	-0.31684	-1.98734	-0.0900552	1.60158	-0.486225	-0.872974
CD4	-1.49614	-1.47938	-1.39074	-0.382188	-0.81505	-1.14263	-1.43575	-0.0325564	-0.096162	0.432548	0.729542	-1.79092	-0.903728	-0.531986	-1.97038	2.17964	0.101645	-0.904805	-0.364282	-1.10545	0.103354	-1.68249	-1.34316	-0.176706	0.356191	-1.90323	-0.0491127	-1.22175	-0.301576	1.61585	0.601626	0.570254	-0.309752	-1.74824	0.353666	1.87338	-0.499457	-0.824021	-1.29905	1.47417	-1.34973	-0.245964	-0.493706	0.414277	1.21226	-1.26485	1.34425	0.129945	0.134473
HIVEP2	-0.126705	-1.18101	0.396295	2.14532	-1.32567	-0.901106	-2.04538	1.33623	0.405043	-1.46752	0.706493	-0.415754	1.34932	0.0800395	-1.43859	-0.510384	-0.361911	2.46186	-0.493059	-0.389986	1.4604	0.0766803	-0.360357	3.10609	-0.170388	-0.0376881	-0.387501	1.41895	-0.598175	0.523403	-0.545009	0.511672	2.39588	-1.23854	-0.076495	0.144964	-1.84247	0.0122601	-1.0627	1.07179	0.792397	0.265837	-0.581344	0.70248	-0.598205	-1.73133	-0.29372	-0.87952	-0.21808
ITK	-0.837025	-1.05155	-0.93851	0.150723	0.650315	-0.54312	-0.549978	-0.348078	-0.594087	-0.211804	0.142744	0.0368067	0.676565	-0.476251	0.482102	0.509767	0.0703937	-0.685299	-0.423262	-0.21796	0.40408	-0.558588	-0.196798	-0.472995	0.166206	4.39239	0.113203	-0.705375	-0.473379	0.278296	-0.823771	-0.984471	-0.0076466	-0.703604	-0.856196	0.31832	-0.291678	-1.01959	1.16662	-0.823364	0.252585	0.0331563	0.932861	-0.51093	3.07073	0.0257986	1.02062	-0.0700499	-0.185833
AKT3	-1.37494	-0.694936	0.459518	-0.344838	0.954902	0.227694	0.368686	2.38695	1.54436	-0.257947	-0.0765336	0.467585	0.436692	0.09011	-1.23196	-0.055073	-0.281663	-0.670904	-0.264711	-0.696177	0.487342	-0.576192	-1.28543	-0.352319	1.54686	0.348226	-0.61044	0.980815	-0.310192	0.4343	0.339733	-0.0361822	9.41908	-0.269878	-0.801346	-1.35812	-0.991254	0.129328	-0.958244	-0.049318	-1.1433	-0.376335	1.04607	1.75371	0.0381713	0.0998333	0.319541	-0.90017	-0.0691804
DEPDC5	-0.59233	-0.280106	1.03366	0.158006	-0.597522	-0.870718	0.712481	1.92964	1.61662	-1.42323	-0.336296	0.604601	3.20915	0.10644	-1.05164	-0.443062	-1.27469	3.24453	0.404241	-0.849836	0.823734	-0.930202	-1.11824	-0.800127	-0.800116	0.576612	-0.665543	-0.817513	-0.221056	1.22284	-0.720868	-0.0534817	1.94959	-0.520718	0.0373436	1.06071	-0.101157	-0.581841	-1.15244	0.341614	2.03667	0.504568	-0.282176	3.05539	-0.595315	-1.444	-1.60238	-0.972796	-0.939218
MBP	-1.3864	-1.36195	-1.05417	-1.15777	-1.35652	-1.21146	-1.25052	0.874246	1.33482	-1.08839	0.245442	-1.13115	1.90447	-0.925306	-1.47412	0.144404	-0.882801	-1.48763	-1.06375	-0.873068	-1.08948	-1.69387	-1.40994	-1.26757	0.794586	-0.837337	-1.04998	-0.328597	-1.07654	-0.0182992	0.232837	-1.01764	-0.410164	-0.678835	0.566787	-0.291046	1.09879	-0.658071	-1.32807	1.51094	-1.31015	0.0423879	-0.972764	1.37204	-1.14031	0.389649	-0.542792	-0.359948	0.329623
MOCOS	1.9088	7.49024	3.06513	1.99502	0.103476	0.599796	-0.25574	-0.802198	0.0204859	1.72248	1.75729	-0.412128	-0.49776	-0.310998	1.87482	2.01191	0.476874	-0.500937	-0.707183	0.733801	0.670284	0.450864	3.4133	0.708856	-0.430554	4.68631	1.74188	-0.281902	-0.528777	-0.248207	0.465736	-0.479462	-0.414312	-0.509146	-0.285795	0.339945	-0.200719	-0.585385	-0.430271	-0.123471	1.67911	-0.443098	-0.207669	-0.664051	0.186188	0.502617	0.234377	0.631896	0.14817
FOSL1	-0.40191	-0.352365	4.31066	-0.953398	-0.777912	-0.138065	-0.725782	-0.86998	-0.794923	0.602313	0.132704	-0.0332862	-1.09073	-0.780332	-1.0934	1.51451	1.01744	0.346435	-0.95453	-1.04618	0.380129	2.25294	2.52145	-0.316032	1.02309	3.92854	0.0021205	-0.188644	-1.09946	2.36763	1.03506	0.832786	-0.515296	-0.198547	0.762032	-0.682979	-0.978104	-0.0703367	-0.841449	0.970276	-1.14618	0.609155	0.00443447	-1.02404	-0.484845	-0.771501	1.29232	1.65444	2.13116
CD7	0.542505	0.225589	-0.657272	-1.06845	1.82506	1.63864	-0.833126	-1.30643	-2.00017	1.66097	-0.809054	0.107115	-2.05778	0.566815	0.796462	0.504135	-0.54111	-0.778679	0.209136	-0.0861861	1.07541	-0.0562602	0.925307	-0.546558	-1.23619	1.73529	-0.022571	-1.05454	-0.828807	-0.152358	-0.252112	-0.76502	-1.15191	-1.86429	-0.39987	0.0369746	0.904705	-1.15077	3.00596	-1.07962	1.44099	-0.229191	3.32866	-0.342465	2.74124	-0.0656114	1.62573	0.542767	-0.081164
ALDH3A2	0.608428	-0.226413	-0.58071	-2.01688	0.766571	-4.26399	-0.0408802	1.82189	2.07915	-2.0036	0.711843	-2.25608	-0.103527	-0.0129469	2.12225	-1.55966	0.34844	0.95093	0.105282	0.610203	0.954863	-1.94571	2.63468	0.0928402	0.172039	-0.532696	-1.55171	2.1313	0.375745	-0.846609	1.09876	0.544816	0.339733	0.472489	0.751444	1.49948	-0.270758	-0.322831	1.2915	0.630417	-0.571772	0.88979	-2.92538	-0.655676	0.542585	-1.93204	-0.632898	-1.25702	-1.0962
MAK	-1.02762	-0.263316	0.146268	0.831326	0.714094	2.5839	-0.0441045	-0.453146	1.44655	-0.564892	-0.233402	0.937912	-0.825445	-0.927137	-0.699545	-0.341	-0.219909	1.6805	-0.870438	-0.186511	1.41898	0.215724	-0.730171	1.8738	-0.745069	-1.07797	-0.55778	-0.370236	0.0793511	-0.192683	-0.127297	0.973756	0.43145	0.412302	0.0171001	0.586554	-0.59438	0.113646	-0.082299	-0.0702661	-0.583168	0.931527	0.771303	-0.78154	0.0100007	-0.545698	-0.614998	-0.56258	-0.420235
CD69	-0.431982	-1.32288	-1.17515	-0.179964	0.581167	-0.124176	-1.17703	-0.19739	-0.82281	0.641694	-0.692211	2.90758	-0.423195	-1.10894	1.36981	1.52085	-0.64167	-0.18993	-1.37437	-0.41761	0.0454198	-1.24525	1.28517	-0.724345	-0.544495	2.50543	1.02329	-1.18132	-0.890408	-0.89843	-1.13716	-0.304453	1.46852	-1.11059	-0.818644	1.89183	2.72191	-0.754778	0.93082	0.711949	1.82567	-0.85056	2.06103	-0.925625	1.71475	0.649572	0.411081	0.185717	0.0523582
ATP5L	1.21147	-0.436615	-0.496706	0.896643	0.792211	3.12231	0.660782	0.702617	1.31859	1.59099	-1.44167	0.57515	-2.29646	-0.110479	0.948519	-0.581147	-0.696454	0.597737	-0.166543	1.68023	0.476313	2.56393	-1.34883	-0.718503	-0.253823	1.09927	-0.00972196	-0.233104	0.143733	-1.69034	-2.24347	-0.333709	0.101096	-0.000291695	-1.32762	1.30377	2.7362	-0.933506	0.070916	-0.925075	1.14918	-1.3717	-2.70134	0.265718	-0.862789	2.48102	0.097485	1.06973	0.0767743
PSAT1	0.637362	1.77079	0.0541227	0.515762	-0.155118	-1.61271	0.250312	1.31888	1.42877	-1.8294	0.0638643	0.385494	1.20643	0.82274	-0.786328	-1.73149	0.697659	0.882263	0.828228	1.01355	1.4804	0.791766	-1.43758	0.371594	0.666806	1.60519	-1.06172	1.91992	0.686355	-0.844724	0.553449	0.434639	0.950816	0.189257	-0.360602	0.734435	1.51938	-0.822898	-1.27598	1.6328	-2.84231	0.723009	-2.58325	0.53746	-0.198562	-1.02155	-1.39448	-1.20394	-0.937464
BMI1	-1.14927	-1.32769	-1.43904	-1.5449	-1.16229	-2.13819	1.18977	0.621648	0.639002	-1.15213	-0.51887	-0.371871	2.08592	0.0892337	0.521121	-1.11591	-0.0109634	0.230987	0.355197	1.47397	0.368493	-1.28935	-0.424751	-0.472201	-0.212748	0.00522007	-0.479801	-0.545273	-0.759744	-0.642353	-1.12002	1.15854	1.41824	-0.989988	-0.175452	1.50621	1.17476	-0.67132	-0.858671	0.654661	1.51434	-0.659258	-3.14898	3.08378	-0.345778	0.225769	0.673876	-0.967136	-0.816624
FURIN	-0.971941	0.765099	2.75477	-0.261498	0.57239	-0.44969	-1.85257	0.456961	-0.80349	0.0301544	0.386568	-1.44933	-0.462494	1.09224	-1.18441	0.739028	0.819608	1.10082	0.98735	-0.583809	0.491808	0.130218	1.08609	2.35211	2.72983	-0.028182	-0.433079	-1.49451	-0.272714	2.08069	0.195869	1.0798	-1.09997	-0.0959317	0.0999876	0.100413	-1.50318	0.229413	-0.91828	1.17188	0.172344	-0.0489572	1.60141	0.929419	0.953792	-1.15301	-0.912619	-0.307834	-0.580833
P2RY14	0.18519	-1.28789	-1.15279	-0.887742	1.1493	0.000751817	-0.730929	-1.01028	-0.533406	-0.616129	-0.961622	-1.42867	-0.286167	-0.683205	0.572942	-0.058572	-1.16077	1.05306	-0.868609	0.740459	0.553751	-1.18863	0.0649909	-0.480694	0.735914	-1.80514	0.221782	-0.537339	2.7727	-0.598906	0.142735	0.318943	2.34602	-0.59115	-0.714189	1.20506	1.01046	-0.954665	0.0767455	-0.388721	0.393532	-0.819144	1.33215	-0.65703	2.69317	-0.32607	-0.714624	-0.775819	-1.34614
KLHL21	-1.62234	-0.527008	-0.331156	-1.52924	-2.51982	-2.30745	-0.123171	0.443747	-0.152189	0.099149	1.15905	-1.8053	0.47784	0.390003	-2.37845	0.809037	1.74831	1.37695	0.249509	0.206897	1.9329	-1.4543	-0.414472	-1.79019	0.813271	0.151453	-0.78618	-0.148074	0.478251	1.58534	0.501175	-0.325185	0.228933	0.129921	1.04064	0.832611	-0.436267	0.235489	-2.86267	1.09667	-2.01111	0.261954	-0.613419	0.290173	-0.30417	-1.99438	0.210052	-0.360889	0.170032
PTGS2	0.678503	1.76438	-0.459846	0.309793	0.813946	-0.159685	-0.769121	-0.819987	0.25831	-0.520171	0.988166	-0.492361	-0.815988	-0.856787	-0.261012	-0.339006	0.346174	-0.632242	-0.899253	-0.619028	0.923784	-1.12962	2.53389	-0.828474	-0.221737	1.87605	0.756132	-0.258682	-0.945536	-0.455748	0.0594069	0.395856	0.280048	-0.419334	2.17091	-0.931088	0.652241	-0.0912187	0.761637	-0.422412	0.907346	0.628402	2.18256	-0.286047	1.04671	-0.757784	2.22289	1.39817	1.80613
NCOA4	-1.3286	0.287269	0.347738	-0.980533	-1.15137	-1.01375	-1.10333	0.260592	0.678646	0.567536	0.44581	0.223471	1.46858	0.00567581	0.0656334	0.947497	0.0792795	-0.12416	0.259667	-0.41267	1.1397	1.68626	1.19018	0.704681	0.710339	1.18467	0.251915	-0.391178	-0.166982	1.06303	-1.07304	-0.912574	-0.0998687	-0.0767491	0.55216	1.27899	0.208543	-1.09351	-0.66476	1.08827	-0.279726	-0.816006	-2.66427	-0.433981	0.748581	-1.15746	0.870686	0.674693	1.2163
ADRM1	0.626486	1.05627	1.14388	0.430112	-2.20262	-1.61389	0.357883	1.03736	0.859718	0.145773	-0.484227	-0.613177	0.259943	1.18428	-1.34765	0.416291	1.14703	0.189831	1.31778	-0.363573	0.320255	-0.538891	1.33457	-1.31732	-0.42112	1.87762	1.27203	0.716276	0.396902	1.65502	0.812212	0.119839	0.532909	0.770957	0.564121	1.39289	-0.119164	0.691988	-1.52342	0.770648	0.769878	-0.734866	-2.49402	1.42805	-0.29791	-2.55824	0.198422	1.17447	1.07256
ATM	-0.5937	0.155528	0.363583	0.445471	-1.34239	0.176544	0.074239	2.61145	1.10471	-1.5347	0.61034	1.66547	1.57279	0.2638	-1.48978	1.57281	0.362533	1.70106	0.143755	-0.867728	0.95235	-0.385825	-1.241	0.708232	1.86873	1.33152	-0.352623	-0.0784191	0.211877	0.898553	0.0384758	0.951552	1.42413	-0.630965	-0.828104	0.407886	-0.982537	0.297234	-0.692139	1.46187	-0.657811	0.0117449	-1.50772	1.21924	0.621946	-1.43926	-1.01205	-1.49869	-0.0205836
ADCY9	-2.08888	0.883118	0.795295	-0.501548	-1.00107	-1.46826	-0.767199	1.00314	-0.0179243	-0.964957	0.563744	-2.27058	0.389223	0.799019	-1.5737	-0.717736	0.738678	0.757155	0.946859	-0.900095	0.56699	-2.75289	0.0713168	0.331858	1.06384	0.503795	-0.443759	-0.891911	-1.14414	3.31536	-0.152309	-0.166842	-1.06109	1.12645	1.53888	0.274137	-1.26155	0.675602	-2.28867	-0.108824	-2.2568	0.477538	1.60638	2.73404	0.0700951	-1.54437	-0.344764	-0.689348	-0.475991
PIK3IP1	-0.0868313	-1.22987	-1.71973	1.89747	-0.374224	-0.18688	-2.20541	0.901625	-0.130021	-1.17052	0.396171	-0.601408	1.24754	-1.03318	1.06894	-0.353935	-0.810369	1.3366	-1.69768	-0.621046	0.282068	-0.698324	0.620248	-0.561767	1.04906	-1.7994	0.715389	-1.47032	0.0676913	1.67406	-0.662534	-0.0541487	-0.532638	-1.96796	-0.570471	1.80557	0.902848	-1.18728	-1.08603	1.04005	-1.12937	0.235819	-0.055635	1.43438	1.04474	-0.447741	0.108531	-0.8145	-0.948772
UPP1	-0.57772	-1.14244	0.962243	-1.43067	-0.202662	-1.39565	-1.78183	-0.513459	-0.518423	1.77269	0.948945	-1.44754	-1.20952	0.537175	-0.0639439	0.49851	1.48961	-0.45397	0.32783	0.337489	1.27124	0.747494	0.985924	0.418242	-0.0388344	0.676401	-0.642146	-0.0152047	-0.293445	1.27431	-0.111055	0.686776	-0.113007	-0.822005	1.62009	0.973331	1.16684	-0.772299	-1.02481	1.72285	-0.956252	0.903973	-0.417872	-0.757349	-0.926498	-0.00229948	1.53055	2.48328	2.12219
IL4R	-0.245712	1.18658	2.1062	0.0911701	-0.343554	-0.349199	-1.07744	-1.35128	0.00343895	0.440266	1.0191	0.260848	-0.999171	-1.16927	-0.353699	2.41989	0.634614	-0.862823	-1.23732	-1.21554	0.27439	0.882972	1.81718	1.10132	0.832098	0.241386	1.69828	-0.871393	-0.0742919	1.51638	-0.434482	0.342253	-0.462211	-0.253683	-0.180632	0.682442	-0.840011	0.225793	0.0285167	1.01093	0.329723	-0.739763	0.759448	-0.508469	1.32115	-1.04643	1.18051	0.758434	1.2867
MINPP1	0.762742	1.62431	1.81021	0.394446	0.0835285	-1.51726	0.597685	1.63303	0.665511	0.993167	1.33478	0.987522	1.98673	0.130746	2.06407	0.490542	0.826343	0.890403	0.222623	0.29948	-1.67642	2.33313	0.300079	2.33371	0.723795	2.37694	0.780452	0.128357	-0.4684	0.601472	-0.625821	-0.439556	0.00271631	-0.748955	0.958375	1.61529	0.892416	-0.916303	1.51721	1.43154	1.40849	-0.665697	-2.20129	0.860583	0.144651	0.128491	1.66382	1.741	1.62301
MMD	-0.820174	-3.23063	0.925905	-2.26751	-2.27063	0.0368629	2.44948	0.45722	1.32084	0.483959	1.06282	0.0805092	-0.205682	-0.0817816	-2.52211	0.184603	-0.412138	-0.447105	0.0271741	1.17742	-0.409351	-0.341682	-1.56505	2.39277	0.720535	0.989172	-0.869809	-0.120862	-0.964026	1.03328	-1.02969	-0.613602	-0.251618	-0.703924	1.04261	0.0651771	1.12446	-1.01895	-2.07509	0.0917019	-0.598161	0.419723	-2.76711	1.21537	-1.51714	0.706913	1.29754	0.858838	0.849352
FFAR2	-0.381074	0.776381	-0.733339	-0.266192	2.57202	0.403487	-0.850468	-0.737831	-1.5356	-0.327112	-0.849667	0.294774	-0.981373	-0.471879	-0.083829	-0.187342	-0.284677	-0.0903624	-0.264553	0.0993746	-0.210202	-0.635955	1.44548	1.63642	0.589925	-1.00416	0.914405	-1.09431	-0.660158	-1.11752	-0.0142776	-0.3945	-1.36579	2.25363	-1.13878	0.677404	0.152258	0.661712	-0.642448	-0.980593	-0.432267	-0.124391	2.77997	-1.28079	1.65642	2.36054	-0.0970433	-0.141274	-0.646422
PDIA4	0.812441	0.712726	2.84185	0.7849	0.0840304	0.740346	-0.0769692	1.2927	0.0342933	0.133146	1.03951	0.804495	1.12389	-0.466265	0.750499	0.393447	0.784597	0.500381	-0.608002	-0.339425	0.936067	1.41778	1.05973	0.852211	0.0758362	1.17825	1.38864	0.315141	0.414592	1.45524	0.539735	1.17302	0.301829	1.05108	0.472595	1.75347	0.352621	0.194359	1.09102	1.64283	1.28942	-0.125298	-1.83136	0.726522	0.00753273	-0.692984	0.531387	1.2754	1.08514
BIRC3	-0.710022	0.883736	0.121531	0.795789	0.673678	0.404073	-1.05351	-0.695547	0.352463	-0.270603	-0.0984793	3.50013	-1.14349	-1.21024	1.35185	0.357001	-0.483695	0.483618	-1.28487	-0.50083	0.213882	2.70782	0.509407	0.511392	1.8087	0.861597	0.996829	-0.873211	-1.15981	0.224968	-0.773982	0.584621	-0.844281	-0.354179	0.531608	-0.460381	-0.409044	0.592803	0.584748	-1.01377	1.48537	0.796854	0.701634	-0.694106	1.82396	-0.747852	1.68653	-0.0994719	0.133579
HLA-DPB1	-0.413204	-5.11148	-4.79158	1.04444	0.518693	0.59302	-1.64277	-0.00551596	0.547174	0.984646	1.27605	1.08881	-0.867011	-0.639178	0.0231777	1.49279	0.215235	-0.589907	-0.674229	-0.812123	1.6188	-4.34163	0.706037	0.487612	0.942063	-3.39899	0.670129	-1.12023	-0.17051	1.55131	0.249098	-0.472892	-0.0485441	-0.599714	-0.042008	1.82014	0.09219	-0.976578	0.188896	0.433208	0.493572	-0.00246013	0.682435	-0.529299	1.56301	-0.40679	1.19605	0.0304004	-0.254383
GPR65	-1.7539	-1.77128	-2.07829	-0.240283	-0.0836638	0.196765	-0.920486	-1.09527	0.175063	1.26971	1.06629	-0.33218	-0.328562	-0.796092	-0.233546	2.42965	0.525876	-0.230128	-0.752123	-0.210643	1.19254	-1.89376	-0.63912	-0.918655	0.488923	-1.98824	-0.48278	-0.995817	-0.1445	1.08037	-0.738038	0.895524	0.0686888	-1.35909	-0.281129	2.21502	1.18659	-1.39494	-0.840243	0.931389	-0.370493	-0.724072	-0.0933249	-0.725378	0.228903	0.637847	1.55221	0.0434717	-0.499286
GPR44	-0.232859	1.11731	-0.966548	-0.0760455	-0.93672	0.259758	-0.458057	-0.573746	-0.411574	-0.256118	-0.741933	-0.377954	-0.026527	0.461473	-1.01951	-0.829475	-0.990618	0.303752	0.20822	1.25876	0.894837	0.833869	-0.586879	-0.997321	-0.819742	-0.623412	0.254657	0.2367	0.345097	-1.47579	-0.834122	0.521566	0.0434091	-1.4527	-0.586068	-0.990631	1.94613	-1.07731	1.46701	-0.598995	-0.658501	-1.05793	2.06649	0.46143	-0.447556	1.41831	0.17223	0.0245338	-1.05764
ACTR3	2.91884	-1.72903	1.15225	0.208205	1.62468	-1.00858	0.378393	0.503641	0.827431	1.07086	1.06329	1.79908	0.245267	-0.270131	1.25113	0.871245	-0.321471	-0.589696	-0.181006	-0.557157	2.28932	0.242203	1.93715	1.03168	0.678836	0.784947	0.603701	0.029591	-1.10028	1.65009	-0.0391572	0.897385	0.335095	0.173175	-0.111559	0.699261	0.195609	-0.907832	-0.128934	1.74093	0.259513	-0.317396	-3.63318	0.578331	0.902384	-0.736471	1.20724	0.931391	1.16059
CSTB	2.26773	0.583354	1.22879	0.305992	1.17732	1.86793	-1.97706	-0.729024	-0.419699	-0.417994	0.361353	-1.21039	-0.454637	0.231915	2.9593	0.179859	0.63104	-0.386709	0.416735	-0.614729	1.85353	0.726896	4.15139	1.05283	-0.250124	1.36789	1.05129	0.280164	-1.00824	0.912449	-0.106677	0.189788	-1.08468	0.45519	-0.176197	1.80898	-0.242539	-0.329129	0.346319	0.786151	0.320333	-1.10066	-2.88609	-0.631346	1.98535	-1.78579	1.30454	2.03938	1.98916
PDE6C	-0.0145649	0.163786	0.823069	0.708487	-0.0620161	0.677463	-0.342045	0.400095	-0.610952	-0.382425	-0.87133	0.590274	-0.359628	0.0468437	0.594838	-0.0651545	-1.11348	-0.769502	0.53168	-0.439949	0.0201127	0.956761	0.0259668	0.805362	-1.48659	-0.547323	-0.213274	-0.571907	0.0153611	-0.87233	-0.335146	-0.915285	-1.0609	1.29502	-0.146162	-0.786719	-1.01584	2.73529	0.524047	0.499555	0.280533	-0.262909	-0.368778	-0.0678458	-1.21416	0.740632	1.39428	0.329608	2.20581
MPL	0.669399	1.19441	0.008664	1.70766	0.931141	0.872749	-1.37934	0.462815	-0.658346	0.0880521	-1.62085	0.211338	-1.02836	-1.93899	-0.0702328	0.15622	0.753956	1.52353	-1.11983	0.681483	0.218597	0.956398	0.937967	-0.489056	-0.0277882	-1.20615	1.21675	-0.461991	0.409133	-0.966628	-1.51149	-0.312223	-0.323591	0.482493	-0.489131	1.0787	-0.423976	-0.37338	-0.440325	-0.920289	1.17269	-1.81821	2.89908	-1.92498	-0.486419	1.15061	1.20757	-0.98432	-0.728412
IL21R	-0.719099	-0.0584804	-0.491126	-0.0180242	0.54382	-0.0848989	-0.589471	-1.25886	-0.249802	1.44304	-0.19402	8.49936	-0.923055	-1.22964	0.346293	0.447756	0.550603	-0.500431	-0.541566	-0.301994	1.33366	-0.79154	0.605717	-0.636352	-0.251043	-0.275054	0.324976	-1.19578	-0.802957	1.53244	-1.12519	0.774244	-0.632489	-0.450295	0.131654	3.02021	0.205281	-0.411614	-0.105607	-0.142176	0.478377	-1.02648	0.427259	-1.19685	2.22829	0.0282667	0.0353767	0.056014	-0.342337
PSAP	-2.32957	-1.17432	-0.00380284	-0.0578929	-0.239493	-1.13252	-2.20895	0.871884	0.216397	-0.421429	0.978239	-3.71501	0.438385	0.526097	-0.989997	1.50879	0.811929	1.06533	0.398471	-1.26506	1.48151	0.840512	-1.48325	0.619954	1.61014	-0.525502	0.270798	-0.316357	-0.485241	2.50238	-0.136618	-1.23398	0.142341	-0.909807	-0.127469	2.27484	-0.56522	-1.50723	-0.852379	1.65013	-0.74865	0.202069	-1.46628	-0.305492	1.00009	-2.07508	0.000513551	0.522205	0.606057
STAC	-1.01876	-0.529869	0.938503	-0.85985	-0.546139	-0.0233193	0.0766636	2.19063	0.826061	1.38869	1.2171	-0.476289	-1.2016	-1.23868	-1.4166	1.09257	1.85773	-1.10939	-1.43267	1.00749	1.35486	0.759739	0.65153	-0.538346	0.811916	-0.330824	-0.967498	1.82476	1.1719	1.40123	1.5993	0.00447668	-0.716445	-1.4006	-0.4903	1.48788	-0.994992	-0.63762	-1.15338	0.684191	-1.23737	-0.750978	0.442072	1.25212	-0.310014	-0.313378	2.64666	1.52807	1.44631
STX4	-0.370043	-0.0810517	0.929982	0.304703	-1.65002	-2.43951	-2.87826	1.45409	0.533977	-0.915791	1.53732	0.755703	1.39707	0.395929	-0.897207	0.931035	0.11742	0.554862	0.688674	-0.0539643	1.66985	0.676978	0.444224	1.26383	0.250263	0.632817	1.07385	1.00467	-0.0659797	1.26006	1.77172	0.849528	0.278643	-0.173337	-0.0360517	0.493803	-0.211273	0.0567432	-2.30462	1.15931	0.0702477	0.42869	-2.19274	0.729451	0.456058	-1.79447	0.590992	0.184338	0.73107
GPR77	-1.19711	1.9142	-0.307666	-0.056009	1.04635	0.489477	-0.252608	-1.57977	-1.8466	1.91304	-0.156079	0.658635	-0.809211	-0.819802	-1.04688	0.0225555	0.448079	-0.533971	-1.24812	-0.0222268	-0.295031	-0.32749	-1.55104	-0.444474	0.07453	-1.08292	0.11668	-1.84157	-0.282614	-1.3483	-0.525093	0.0634647	-0.613321	1.71373	-0.117468	-0.881888	0.670338	-0.697992	0.118537	-0.982542	-0.579515	-1.07825	5.39976	-1.38057	0.249165	1.37347	1.3827	1.24345	0.764556
GRB2	-0.460686	-1.62949	0.355492	-1.25435	-2.42334	-3.60938	-0.361529	-1.19378	-0.193351	0.93462	-0.13774	0.969364	-0.184361	-0.430279	0.391589	0.882949	-0.12959	-0.190752	-0.215365	-0.199512	-0.80499	-1.45887	0.136365	-1.26958	0.331954	-0.515271	-1.80047	-0.618997	-0.62971	-0.0595917	-1.30533	0.973792	-0.112083	-1.01501	0.93812	0.508208	0.112693	-0.477086	-0.357681	-0.791129	0.699884	-0.424949	-3.6337	-1.08123	-0.489659	-0.899866	0.767223	0.523915	-0.231717
CPM	-1.16845	3.17724	0.531435	0.996606	-0.543436	-0.131971	-0.997322	-0.856323	-0.0667097	-0.648363	0.633222	-1.16927	1.31185	-0.19573	-0.0961324	0.598996	-0.208401	0.152248	-0.0447479	-1.15087	-0.566631	1.19942	0.0504831	-0.283069	0.200548	-0.640296	-0.773316	-1.17451	1.07443	1.25959	1.27429	-0.305886	-0.463143	-1.22872	0.243155	0.792292	1.04493	-0.746289	-0.886588	0.737307	-1.45926	-0.328899	-0.0386649	0.805186	0.826944	-0.596957	1.02926	-0.289998	0.0160546
FCGR3B	-1.05304	-1.45384	-1.93611	-0.402557	-0.164008	-0.952311	-0.666194	-0.795038	-0.100155	-0.0489328	0.195079	-1.70221	-0.227083	-0.85803	-0.967447	-0.18703	0.127388	-0.325727	-0.729375	-1.2667	0.495602	-1.85544	0.735627	-0.23747	1.06225	-2.15447	0.649204	-0.594621	-0.327172	0.532489	0.0425733	0.285494	-0.39966	-0.926706	-0.119329	1.46607	1.34689	-1.39285	-0.774818	0.934826	-0.324672	-0.539307	1.94844	-0.154852	0.0257212	-0.121512	2.22989	0.498201	0.294815
SIGLEC8	-0.84328	-1.20464	-1.51781	-1.70231	-0.507057	-0.227374	-1.22585	-0.546206	-1.46687	-0.111051	-0.365861	-1.22735	-0.964536	0.0464963	-0.43211	1.34003	-0.526708	-1.11904	0.214878	-0.913831	-0.644994	-0.976448	-1.07143	-1.97596	0.695534	-2.67035	-1.18469	-0.773303	1.86504	0.972548	0.126406	-0.643872	-0.452558	-0.296501	-0.77977	0.975322	0.565103	0.325963	-0.409485	0.975356	-1.06078	-0.0113965	0.194643	-0.788901	-0.910821	1.22953	0.393655	-0.814274	-0.946705
TFEC	-0.604485	-1.31423	-1.51435	-0.219186	0.286057	0.052849	-0.713513	-0.772616	-0.0848763	1.30688	0.796286	-1.30145	-0.667557	-1.19517	1.02808	3.21934	0.485772	0.0657938	-1.54252	-0.336602	0.485405	-1.66732	1.04852	-0.119924	0.531106	-1.67623	0.00943044	-1.08031	-0.174545	1.31194	-0.346314	0.0969851	0.396359	-1.41173	-0.407063	2.51495	1.81699	-0.800602	0.800173	1.43334	1.00086	-0.277872	-0.633976	-1.14759	1.37402	0.0469079	1.99016	0.389735	0.515637
SLC25A37	-1.72517	1.33395	2.90902	-0.526663	-1.26605	-1.23637	-0.387454	0.589712	0.151946	-1.20658	1.57903	0.0459331	2.2874	0.0994156	-1.20055	-0.388957	-0.681727	2.06139	0.0800855	-0.650036	0.794352	2.33947	-0.95876	-0.24619	1.08764	3.82847	-1.26952	-0.257004	-0.655734	2.85044	0.0578435	-0.100964	0.206093	-0.424514	-0.0192848	0.053803	-0.138258	0.369656	-0.716305	0.782924	-1.18397	0.222011	-0.404609	0.617566	-0.618687	-0.863594	0.132657	-0.707867	1.27171
IFI16	1.01797	0.376971	-0.0681356	-0.116838	-0.885892	0.389404	-1.04132	-0.643065	0.123309	0.284869	1.25527	1.37139	-0.570973	0.755061	1.14676	1.3902	0.398281	-0.699825	0.688973	0.521676	0.363169	-4.33375	1.29191	1.25336	0.40531	0.164788	-0.331977	0.41719	-1.22601	1.18849	-0.374465	0.455764	0.581501	-0.983535	0.9962	0.024085	-0.434138	0.60639	-1.32937	-0.743907	-1.08955	1.08585	-1.79272	-0.583128	0.478752	-1.32333	-0.180177	1.02424	1.28605
IVNS1ABP	-0.316538	0.395096	1.24583	0.986458	0.364907	-0.951236	1.79007	0.888953	0.775237	-0.992372	2.2579	0.618284	0.857832	1.0543	-0.93745	0.726321	0.513835	0.623372	0.824622	1.3905	1.58288	3.3048	-0.148227	3.31447	1.08104	1.41528	-0.189062	1.50688	0.656284	1.06925	1.00663	-0.423636	1.54359	-0.668722	0.607296	1.04373	-0.133382	-2.00244	-0.722446	1.55348	0.01504	0.551892	-1.1774	1.26147	0.461963	-1.57074	0.967432	-0.977332	0.0698278
LIPA	-0.873438	-0.560823	0.328252	-0.90616	0.396851	-0.0267593	-1.68514	-0.0475811	0.861794	0.62588	0.459743	0.272156	0.606759	-0.553316	0.397079	1.31417	-0.138752	-1.15046	-0.411484	-0.25448	0.390887	-1.63572	-0.376503	-0.243845	0.351312	-1.10049	0.0157192	-1.19531	-0.321545	0.145987	-0.272682	-1.04575	-0.53477	-0.561244	1.20529	0.433573	0.575717	-1.60447	-0.170619	1.36914	0.0795837	-0.392214	-1.8788	-0.313152	2.02214	0.876	0.687962	1.84044	1.51731
LRMP	4.33944	-1.07276	-1.38978	1.69703	-0.0442812	0.63938	-1.43486	-0.356269	-0.130476	-0.261385	-0.189082	8.9756	-0.933919	-0.568238	1.34107	1.31107	-0.689462	-0.624178	-0.493506	-0.962782	0.210452	-1.39732	-0.161142	-1.27204	0.87828	1.15753	-0.647812	-0.992117	-0.0873301	0.550106	-0.590466	0.050993	-0.679187	-1.09095	-1.06478	2.20537	-0.0465221	-0.850282	-0.0373664	0.856383	-0.38104	-0.676583	-0.467895	-0.824462	3.3985	0.397475	0.494497	-1.04574	-0.87035
PTGER2	-0.270303	0.137691	-0.198321	0.821686	0.866238	2.21729	1.18356	-1.69174	-0.652248	3.87182	-0.494779	0.0158398	-0.684064	-0.396829	0.0843005	0.00988344	-0.188834	0.178153	-0.625823	-0.58374	0.832062	-1.01676	0.998514	0.231147	-0.304195	1.16793	0.115522	-1.61168	-0.939232	-0.823537	-0.205857	-0.0759653	0.104241	-0.579036	-0.92435	0.619141	0.243421	0.382077	1.9326	0.774123	6.10791	-1.24628	0.729657	-0.651002	1.9399	2.10093	0.502803	0.480393	0.395763
NRP1	-1.35172	-0.528697	1.97516	-0.174525	-0.612582	-1.11796	0.447871	-0.415657	0.435328	0.610343	2.72617	-2.18079	0.110418	0.25457	-0.356808	2.16912	1.95375	0.464211	-0.222139	-1.16552	1.38293	1.06889	-0.776561	0.993878	1.13653	0.369933	0.450943	0.25363	-0.155278	2.0808	0.255408	1.94744	-0.241674	-1.08413	0.978966	3.1489	-0.690369	-0.610407	-0.75535	1.70456	-0.777768	-0.271039	-0.579679	0.726635	0.0504481	-0.82908	1.21495	1.76119	2.12822
UQCRB	1.7697	-0.567484	-0.0255428	0.622945	-1.10094	1.61425	-2.01493	-0.150863	1.34096	-0.617438	0.549966	0.371976	1.22834	0.273911	0.168025	-0.284337	-0.964177	1.43547	-0.0174939	1.23424	1.12158	0.166694	-0.188911	-0.517582	0.713064	0.359689	-1.27433	0.522228	-0.236108	-0.728513	-0.810485	0.687908	0.203834	-0.798832	0.353367	1.46411	0.907078	-0.82499	1.33295	-0.553552	-0.8158	-0.832965	-2.27217	0.00949031	-1.33426	0.607612	0.192571	-0.969751	-1.55249
TXNIP	-1.18214	-0.484713	1.13265	1.01636	-0.50993	-1.21206	-0.250427	0.159744	0.597102	-0.02974	0.982024	-3.32425	1.28329	-2.26928	-0.184941	1.00866	0.0352113	0.235669	-2.18797	0.519274	0.552812	1.33011	-1.22335	1.29212	0.662615	0.931275	1.38263	0.448508	1.25175	-0.281664	-0.397416	-0.730637	-0.188047	-0.617262	0.606434	1.39664	0.367216	-0.354197	-1.74228	-1.02728	-1.38135	0.984961	-0.647811	1.36759	1.54665	-0.628192	-0.195128	-0.175817	-0.133697
B3GALT2	-0.976761	-1.18595	-1.18975	-1.25999	-0.937576	-1.03957	0.0525026	3.89163	1.30147	-1.28786	-0.743157	-1.01372	0.529272	-0.266849	-0.809631	-1.18063	-1.05876	0.0805028	-0.250582	2.40838	0.083089	-1.30627	-1.12688	-1.2449	0.947739	-1.45046	-1.29374	0.77295	1.22185	-0.71108	0.0261127	-0.639944	0.0160303	0.331417	0.601644	0.130848	0.836072	-1.07452	2.34956	-0.00423347	-0.728047	0.637978	-0.813214	3.25968	-1.17008	-0.0737082	-1.33263	-1.23431	-1.18741
PRC1	0.942979	2.34262	1.94596	1.17479	-0.732985	-1.68314	2.73008	0.816453	1.38457	-0.512723	0.468072	1.19416	2.03938	0.814134	-0.421635	0.612224	1.14406	0.597327	0.750502	0.253372	1.36665	2.091	1.1299	0.00385435	0.233539	1.93621	-0.56568	0.442774	-0.333211	1.72812	1.33043	0.431907	0.749048	0.794191	0.160388	0.821604	0.719817	0.386999	0.244726	1.62258	0.74058	0.227193	-2.82786	0.796117	0.0399715	-0.733796	-0.982778	0.797394	1.17337
ITGAL	-0.741528	-1.30789	-1.01703	0.012567	-0.484027	-0.376005	-1.29697	-0.45449	-1.20531	0.0571778	0.176971	3.08737	-0.89378	-0.669288	-0.164446	4.2423	-0.239484	-0.316813	-0.940347	-1.19367	1.00521	-0.767028	0.476333	-1.00444	-0.0510283	-0.470712	0.36149	-0.695407	-0.730663	1.00071	-0.572773	0.471721	0.540204	-0.985025	0.253854	2.77511	-0.251591	-0.254084	0.518192	0.585673	0.995599	-0.850888	3.67189	-0.561796	3.68451	0.375986	-0.755968	-0.921477	-0.833315
S100A9	1.97004	-0.321351	-0.251133	-0.356994	1.96704	1.94657	-0.986732	-2.15724	-0.742733	-0.383254	-0.210099	-1.04597	-0.534038	-1.59374	-0.10788	0.311245	0.160727	-0.923099	-1.57812	-1.50655	0.0904735	-1.64211	3.72563	2.26852	-0.043553	-1.21238	0.163481	0.0157302	-0.442273	0.321741	-0.516245	0.677006	-1.31644	-0.282402	-0.103843	-0.184405	0.92064	-0.732684	0.4201	-0.113523	0.729825	-0.937841	1.28028	-0.5341	1.28269	0.0658287	1.1392	1.03109	0.303041
IL12A	0.720751	0.877244	-0.542616	1.43544	-0.767009	3.19895	-0.527995	-1.27461	0.0373124	-0.96112	-0.964428	2.95882	0.274413	0.312145	3.55538	-0.667307	0.00236832	2.68967	0.632788	-0.0589359	1.17607	1.21578	-0.27399	-0.471802	-0.82191	-1.1476	-0.945252	-0.173405	-0.111927	-0.128469	0.127523	-0.593659	0.16153	0.267739	-1.46311	0.557507	0.156779	0.553182	-0.299005	-0.0146704	-0.856342	-1.55033	-0.300642	-0.0587325	-0.507243	0.603304	-0.478616	-1.11188	-1.52463
TNFAIP2	-0.281658	0.824722	2.39592	2.5607	-0.459474	1.70927	-0.598769	-1.09533	1.03656	0.00870332	-0.148991	0.758816	-0.848902	-1.13537	-0.623462	1.82234	-0.301038	-0.0708649	-1.05125	-0.953499	-0.779132	0.369175	-0.100411	3.01489	-0.0185579	-0.538365	-0.439967	-0.872423	-1.05174	0.881825	-0.650698	3.6681	-0.271742	0.19565	-0.0974592	1.58809	-0.710119	-0.158804	-0.789974	-0.798996	-0.0472321	1.24215	0.998359	-1.00191	0.400603	-0.930056	1.87376	0.63795	0.422274
ERBB3	1.38672	-0.570977	1.48373	1.77177	-0.441766	1.4868	-1.01448	-0.0488125	1.73012	-1.33562	-1.28502	-1.2197	2.18157	0.413158	0.629792	-1.13168	-1.20929	-0.778801	0.337544	0.0747426	-1.01793	-0.337225	1.02821	1.2304	-0.0843437	1.75145	2.09939	-1.33187	-1.04049	-1.06727	-1.0233	-1.04252	-1.14999	0.0841254	1.39966	-0.988291	1.13003	-0.555684	0.319786	0.831868	0.358053	-0.662311	-0.162103	0.605346	0.464265	0.788409	-1.13184	-1.01238	-0.912895
IL32	-1.27306	0.361126	-1.7038	1.85895	0.905815	-0.00287732	-0.665483	-1.02499	0.104237	0.488905	-0.0500301	1.27449	-1.38392	-1.29819	-0.633039	0.795322	-0.424582	-1.09565	-1.36841	-0.702726	0.0540799	3.61426	-0.218232	2.75342	1.28274	2.03705	4.23551	-0.975364	0.420759	0.81743	0.0880237	1.15762	0.292551	-1.13746	-0.281152	1.58872	0.489604	0.972958	-0.494497	-0.57472	0.252785	-0.834226	1.35686	-1.32175	2.51792	-0.571672	1.65269	-0.437597	-0.837238
HLA-DQA1	0.390521	-1.08779	-1.16893	0.919896	1.32775	1.1598	-0.533071	0.988409	1.14293	1.7629	1.19802	-0.978	-1.19114	-0.00544978	-1.07805	2.16084	0.866139	-0.171299	-0.0668934	0.162719	-0.934098	-1.05423	-1.13522	1.20237	0.764444	-1.27134	1.64983	-0.305291	-1.21455	1.60181	-1.12717	-0.310741	-1.24063	-0.0734117	0.728967	-0.966489	1.02485	-1.04064	-0.966617	-0.970848	1.18845	-0.101494	1.10213	0.232039	2.06765	-1.02271	-0.936098	-0.934943	-1.02605
ITGB2	-1.29388	-3.46542	-0.828682	0.0413632	-0.263427	-0.534931	-1.74845	-0.523013	0.0878817	0.10229	0.807208	0.877547	-0.454312	-1.22214	-0.666218	1.67418	0.442463	-0.46607	-1.15093	-0.916443	0.71059	-3.21441	-0.124342	0.468034	0.90485	-2.11105	-0.435006	-0.697334	-0.330413	1.47961	-0.0361034	0.843291	-0.394241	-1.40695	0.381666	1.26663	0.12305	-0.849458	-0.21803	0.876517	-0.288937	-0.10103	-0.156323	-0.62062	1.30377	-0.0774369	0.738853	0.454939	0.473691
DUSP14	3.0077	-0.144908	2.40404	-1.96309	0.464792	-3.30427	0.0554293	0.145356	0.565627	-2.07213	-0.867028	-2.16903	-0.433454	2.09032	0.756733	-1.17251	0.951667	0.316925	2.12742	-0.787419	0.838589	0.178006	1.98378	-0.00541386	-0.598997	0.456161	-1.21412	-0.460952	-0.304617	-0.548754	-0.999193	-0.464396	0.786205	-1.7069	0.448571	1.01089	0.406113	-0.848329	0.541663	0.941516	1.47414	0.616272	-4.11576	-0.620516	0.0848164	0.0516274	-0.618711	1.11866	0.528349
EMR3	-0.39062	1.0603	0.641184	-0.724493	1.77318	-0.205366	0.245322	-1.25666	-0.662648	0.90715	-0.013781	1.39792	-0.794504	-0.233449	1.2734	0.117787	0.172869	-0.726043	-0.7567	0.670487	1.2563	-0.810826	0.672735	-0.63502	-1.57905	-0.277652	-0.492627	-1.0411	-0.212153	-0.991647	-0.0582001	-0.700067	0.198105	0.0364247	0.21209	-0.746014	0.3579	-0.0539227	0.625391	-1.13625	-0.430018	-0.233908	7.88664	-0.676732	2.87243	2.2065	-0.0967608	-0.324972	0.0948509
TNIP2	-0.308988	-0.296643	2.31026	0.947001	-0.988051	-1.75295	-0.98047	0.746005	1.14691	-0.269872	0.268952	1.85069	-0.198091	2.23357	-1.91151	0.374759	0.301078	0.623696	2.00653	-0.656415	0.536348	0.808079	1.49807	0.476888	0.222083	0.681421	-0.0549417	-0.357039	-0.328926	0.63985	-0.499885	0.725974	-0.205984	0.0465363	-0.392095	0.186516	-0.722304	-0.555399	-0.96646	0.648542	-0.605212	-0.134123	-0.110607	1.17253	0.753909	-2.05899	0.722092	0.403851	0.369054
MGAM	0.092291	-0.244414	-0.0981369	-0.444641	-0.361266	0.754409	-0.839873	1.10137	-0.499547	-0.481185	0.361007	-0.585706	0.891358	0.17346	1.09258	-0.406661	0.11268	-0.849891	0.769619	-0.534258	-0.0507558	-0.478228	-0.773921	-0.0502971	-0.340637	-0.794116	-0.71629	-0.838331	-0.305506	0.272909	-0.760584	4.40482	-0.339199	-0.325308	-0.215705	-0.621071	-0.331106	0.248993	0.402	-0.535793	-0.302615	-0.525998	2.81372	-0.657391	0.128625	-0.001918	0.340825	-0.171264	-0.253422
ADAM8	-0.88952	-0.29915	4.13389	0.959573	0.455835	0.504787	-0.493568	-1.50981	-0.116373	-0.551669	1.33811	5.68843	0.213712	-1.22534	-0.411285	-0.802112	1.43737	-0.719406	-0.701547	-1.19699	0.989579	-0.313042	0.933985	2.30665	-0.232978	-1.10499	0.0130694	-0.509331	-1.0789	0.533474	-0.56109	-0.195726	-1.5377	-1.08552	0.63794	-1.61676	-0.0101067	0.0444937	1.1845	-0.528408	0.0085457	0.619504	1.59945	-0.842678	0.858494	-0.0838696	0.43123	1.40423	0.542186
IGSF6	-0.586794	-2.18891	-2.2977	-1.68743	0.241363	-1.1423	-1.08115	-0.141367	-0.0294397	0.300483	-0.581907	-2.31762	-0.3999	-0.467277	0.954711	2.7573	-0.411132	-0.639426	-0.610039	-0.690361	0.202619	-2.32575	0.783378	-1.14639	0.0538739	-2.56132	-0.361436	-0.53879	-0.301927	1.04294	-0.390736	1.31336	0.723127	-1.45975	-0.214203	2.19913	0.753632	-1.04263	0.102403	0.620585	1.34235	-1.53971	0.485714	-0.536196	0.758197	-0.144666	0.327569	-0.256842	-0.539518
FRAT2	2.6166	3.47444	1.03802	3.00847	-0.37399	-0.269505	0.570541	1.7152	1.2048	-0.675616	-0.442922	-0.220057	1.95442	0.929529	2.81674	0.031964	0.117827	1.56771	1.15742	1.84063	0.994162	0.00298019	1.18181	0.494581	0.337527	2.792	1.24436	0.467805	0.611816	1.46104	-0.578494	0.0974319	0.136168	-0.184942	0.552525	0.992095	-0.778087	-1.39494	0.300372	0.913161	2.01961	-0.777365	-0.197893	0.929566	0.598551	-0.910755	0.0900772	-1.11598	-1.47949
HSPA4	1.94756	3.02183	2.51343	1.40483	-0.0166582	-1.4018	0.196853	1.97373	1.48517	0.299693	1.57815	2.96857	1.30053	-0.124131	-0.716447	1.13211	0.762336	0.874908	-0.375461	0.629166	1.55809	2.9472	0.451894	0.738074	0.633737	3.31273	0.636385	0.895919	0.683964	1.43215	0.44613	0.744441	1.14593	0.550956	-0.0705957	1.35181	-0.499848	-0.229444	-1.15114	1.61766	-0.134049	0.534363	-3.27611	0.489304	0.407202	-2.01793	0.449883	0.306379	1.26827
TREM1	-0.486013	-1.19123	-1.24675	-0.0936254	0.941473	-0.245833	-0.861321	-1.53163	0.0521032	-0.322093	1.73994	-1.1207	-0.336827	-1.5851	-0.684272	-0.677041	0.7354	-0.315029	-1.63246	-0.842038	0.808252	-1.21874	0.635888	0.0363314	0.197437	-1.38349	0.133885	-0.203658	-1.08964	1.35821	-0.320801	1.15335	-0.799015	-0.651026	0.845071	-0.366963	0.924249	-0.610061	0.162707	0.58805	-0.11889	1.22016	1.20736	0.493794	-0.00138498	-0.268611	1.83118	1.23968	0.401702
CETN3	-0.130152	0.644041	0.745361	-1.3605	-0.913647	-0.65176	1.31857	2.1153	0.945529	-0.575362	0.364039	1.23847	1.07512	-1.21405	0.740316	0.394159	1.00675	1.32589	-1.21403	2.48998	0.614758	1.40099	0.0836813	0.817153	0.504501	1.60503	-0.975619	0.364095	-0.201591	-0.30936	0.292682	-0.286005	0.15921	-0.0995727	-0.214355	1.01692	1.64707	-1.16477	-0.801276	0.304489	0.976664	-1.44118	-3.22931	1.67827	-0.846294	-0.781836	0.83802	0.757756	0.368758
DAPK1	-0.409973	-2.13151	-2.36449	0.0930304	-0.327382	-0.568103	-0.290941	2.76137	-0.264395	-0.988519	-0.0480269	1.40902	-1.07838	-1.23117	-1.25898	1.03744	-0.915057	1.06431	-1.19249	0.481359	0.330229	2.66567	0.464315	0.477795	-0.0747034	0.0222686	-1.16785	0.503384	0.335206	0.103206	0.0318619	1.59214	1.87571	-1.00077	-1.79678	0.813594	-1.06651	1.63656	-1.04848	0.065019	-0.666532	0.268617	0.988018	1.08604	1.0171	-0.585478	-0.294368	-1.08766	-0.293358
IL10RB	1.15857	-0.119592	0.771976	0.360776	0.250175	-0.0274193	-0.536688	0.481105	0.881606	0.482447	0.0612915	1.5904	0.635985	-0.299957	2.73991	1.77941	1.12993	0.471542	-0.40463	-0.349428	0.828778	0.310952	1.69399	1.60238	1.08284	0.0563893	1.08883	-0.113612	-0.135233	1.02029	0.288084	0.817494	0.398991	-0.810578	0.0669304	1.57652	0.810842	-1.4642	2.35213	0.691403	1.37357	-0.347957	-1.1893	0.530993	0.756644	-0.757672	0.964022	1.38864	1.10988
CSF3R	-1.3041	-1.05595	-1.32472	-0.709302	-1.00636	0.114977	-1.21919	-0.918783	-1.08347	-0.172914	1.02059	-0.879516	-1.09386	-0.777831	-1.24957	2.75495	-0.583682	-1.2331	-0.480355	-0.458004	-0.856852	-1.34723	-0.505325	-1.66694	0.338559	-1.44104	-1.47929	-1.09062	-0.45726	1.42932	-0.871541	-0.336273	-0.967644	0.728825	0.236424	1.04578	0.164178	-1.42714	-0.130548	1.17204	-0.827489	-0.370028	1.98461	-0.183546	0.157691	-0.147391	0.286599	-0.102449	0.125637
CDC5L	0.549246	2.34961	1.12613	-0.922973	-0.814427	-0.670766	0.847559	1.04193	2.45172	-1.5656	1.24852	1.08464	2.09235	0.712931	1.05623	-0.985703	0.324986	1.74747	0.707873	0.624788	1.40958	0.421659	0.496382	0.872016	-0.752471	1.56927	0.215161	2.2645	1.31775	0.595468	0.969254	0.375931	0.995463	-0.822137	0.454099	1.18449	1.22157	-0.49338	0.448216	1.44982	0.925771	0.568036	-2.7828	1.09521	-0.164555	-2.00303	0.136916	0.213089	0.689292
GSS	1.53741	2.60548	2.26116	-0.308361	-0.448014	-1.12284	-0.108943	1.4952	1.38229	-0.699792	0.32713	0.217416	-0.0358622	0.136244	2.14506	0.734409	0.657731	0.900055	0.0784859	0.151477	-0.0920845	1.3157	0.458751	1.14788	0.288219	2.20755	2.11652	-0.271927	0.0557442	2.42551	0.0988622	-0.234367	-0.947397	0.193217	-0.143781	0.814394	0.272594	-0.86617	2.13691	0.324133	4.23138	-1.01162	-1.75794	1.07106	-0.0363652	-1.66347	-0.533369	0.58881	0.825045
BTN2A2	-0.609763	-2.52484	0.187069	0.652522	-1.07048	-1.57686	-2.4769	0.781702	1.62136	-1.30278	0.178037	2.37057	1.7159	0.132403	0.100172	0.0823334	0.22306	2.8342	0.0458362	0.686606	2.14395	1.24602	-0.145095	-0.0324589	0.484222	1.00637	-0.930813	1.0088	-0.678931	1.45524	0.95985	0.63707	0.534096	-1.49742	-0.822022	1.87017	-0.453883	-0.364017	0.067756	1.58126	0.693191	-0.170588	-0.641534	0.0832551	0.499669	-1.0416	0.301407	-0.480949	-0.119887
PDGFRL	-0.706767	0.185935	-0.556433	2.38835	0.253552	1.49022	2.84974	-0.593596	-0.315628	2.73423	0.633706	-0.772882	-0.231163	-0.910299	-0.192386	-0.0781663	-1.19859	2.15449	-0.968674	-0.286961	-0.527987	-1.00689	1.41006	4.05297	-0.222729	0.187863	2.24062	0.502621	-0.0155388	-0.0649972	-1.08012	1.56888	0.995355	-0.784852	0.129838	1.36672	-0.0706896	-0.641265	-0.755443	-1.09783	0.105666	-0.531005	-0.0263733	-0.968016	0.843296	0.29405	0.139287	0.954976	0.172583
DHFR	-0.158326	1.46128	-0.303053	-0.786331	-1.84321	-2.41344	1.77651	1.5063	1.4892	-1.22837	0.0671524	0.604706	2.22461	-0.144497	0.145442	0.341292	0.999476	1.67281	-0.443446	2.04726	1.33662	0.168746	1.03912	-0.937943	-0.661289	1.4749	-1.32089	1.03344	0.541274	1.18406	0.733685	1.0303	1.52902	0.00632478	-0.0476033	1.316	1.07046	-0.620713	-0.90731	0.563387	1.22751	0.195403	-2.61301	1.60039	-1.53964	-0.586833	-0.289927	0.214595	0.338411
LST1	-1.07674	-2.07098	-2.4776	-1.08432	0.0674735	-0.534072	-2.22822	-0.761118	-0.0629596	1.09952	0.06398	-0.109046	-1.13827	-0.821849	0.333054	1.5857	0.10095	-1.12972	-0.870155	-0.525171	0.0208715	-2.35181	-0.422254	-0.848187	0.101887	-2.36798	-0.332628	-1.14545	-0.699297	0.0430211	-0.418085	0.460014	-0.421805	-1.74355	-0.366079	1.87929	2.07859	-1.20342	0.243123	0.0105265	0.164313	-0.949277	0.451594	-1.11928	0.522075	0.886291	1.65843	0.386518	-0.78254
CSTA	3.58063	-2.02621	-2.12964	-0.258508	2.31025	0.0548698	1.13035	-1.32235	-0.266175	0.806593	0.273581	-1.61287	-1.10646	-1.13752	3.8661	1.72804	0.891414	-0.352072	-1.45432	-0.307539	0.465254	-1.99777	3.45577	-0.649594	0.39312	-0.00867688	0.260578	-0.763336	-0.606411	0.307034	0.160456	0.726034	-0.280032	-0.824719	0.577024	1.0386	0.620412	-0.91511	-0.256897	-0.0370741	0.0439854	-0.0348052	1.26394	-0.935566	3.16624	0.357229	0.9769	0.571941	0.0244891
DAXX	0.295117	0.973573	1.05342	-0.805377	-1.58988	-1.51575	0.726015	1.25257	1.85825	-1.24484	0.28079	0.489494	1.9619	1.84077	0.33756	0.109852	1.21111	1.09565	1.46556	1.40003	1.3984	0.972202	0.731898	-0.220253	-0.744909	1.53906	-0.0871113	0.881909	0.741465	1.52813	1.6462	0.622418	1.17534	-1.19833	0.649409	1.3301	-0.17813	-0.444752	0.139887	1.77865	0.765018	-1.01656	-1.20287	2.11991	-0.072736	-0.59105	0.0958172	-0.312409	-0.343571
ICAM2	-0.83397	-2.2859	-0.173207	-0.778116	-0.0556734	-1.21496	-0.749737	-0.48922	0.356674	1.00388	-0.862732	2.81528	-1.09889	-0.218506	-0.0230023	-0.311068	-1.7548	-0.672992	-0.570467	-0.552925	0.0876301	-1.3346	0.429427	0.706117	-0.101287	1.30379	2.26002	0.0420377	1.34311	-0.021608	0.356043	0.185466	1.4752	-0.544472	-1.53506	1.39724	1.33574	-1.43831	1.57246	0.725365	0.626845	-0.885985	2.36372	0.477656	1.7631	0.309866	0.604685	-0.475994	-1.23586
SPCS3	0.418026	0.207449	2.92858	-1.11335	-0.172103	1.02626	-1.93269	1.05832	0.396439	1.0054	0.325923	1.2644	0.460587	0.660366	0.107126	-0.498108	-0.144269	0.854318	0.759465	2.02342	0.741602	-1.02999	0.290608	-0.026484	0.66532	1.28218	0.883502	-0.510116	0.833643	-0.0948101	0.0569026	-0.160058	-0.00622286	-1.75667	-0.337967	0.639329	1.43853	-0.414714	2.21652	1.36161	1.18228	-0.258288	-2.82418	-0.0481171	0.0942989	0.117681	1.75167	0.753241	-0.157709
CCT6B	0.925124	-1.22368	-1.15628	-1.92506	0.254727	-0.351847	-0.974077	2.05749	1.22772	-0.627817	-0.236574	-0.586223	2.48781	-0.385351	0.72731	0.742335	0.860309	3.25225	-0.495039	1.9666	1.66824	-0.88442	0.0280755	-0.459891	-0.125241	0.0289895	-0.122802	0.754555	0.00726798	0.394055	2.31999	1.26275	1.60257	-0.242031	-0.953567	2.41018	1.82009	-0.57437	-0.494884	1.81827	-1.33873	-0.545045	-2.25926	1.40811	-0.598712	-0.312646	-1.2906	-0.32671	-0.857907
RYR1	-0.258491	-0.490784	-0.52976	-0.39262	-0.119813	-0.429894	-0.877628	1.86251	5.32052	-0.861365	-1.14636	-0.562673	0.289866	0.388475	0.0808554	-0.33479	-0.688131	1.6052	-0.134366	-0.0245038	2.27802	-0.154786	0.923901	-0.593854	0.686186	-0.890276	-0.917621	0.512515	-0.261131	0.325225	-0.0293654	0.693114	0.753985	0.615197	0.538632	1.13885	0.280689	-1.0262	-0.23923	0.416438	0.528115	-0.666276	-0.968065	0.295815	-0.661504	0.506033	-0.355518	-0.400917	-1.28583
NPL	2.56824	-1.08131	-2.44509	-0.821212	0.972997	-1.14533	-1.21543	0.40541	0.514897	-0.514878	0.920665	-1.69917	0.769254	-0.478371	0.218267	1.63666	0.0964695	0.942994	-0.930747	-0.00181712	0.326546	-2.72782	1.36179	-0.529675	1.11315	-1.90362	-0.765875	1.95234	0.76077	1.30257	0.70774	0.67014	0.341682	-0.995912	-0.348163	1.37197	0.849539	-1.11105	-0.274369	1.15675	0.369077	-0.26226	-1.34064	-0.000744377	1.41162	-0.738861	0.561906	0.164314	0.206763
EMR1	-1.05109	-0.957373	-0.980246	-0.599572	-0.4553	-0.78839	-0.63992	-0.884995	-0.530287	0.17457	0.302726	3.43682	-0.792748	-0.0825994	-0.72847	0.559162	-0.0838098	-0.714009	-0.928102	-0.313474	0.908731	2.82925	-1.03423	-1.02368	-0.212564	0.809075	-0.376151	-0.92302	-0.250454	2.14054	0.122661	1.16331	-0.632334	-0.221012	0.0317163	2.55132	0.507712	-0.509862	-0.668148	0.268185	-0.618627	-1.16555	-0.311428	-1.04769	-0.187148	-0.409767	0.850579	-0.16714	-0.358466
STAT5A	-0.722216	0.118065	-1.22317	0.627594	-0.522598	0.099298	-1.14997	0.871238	1.61023	-1.0826	0.617182	2.48753	-0.579859	-1.67194	-1.0056	2.51752	0.00446256	1.68325	-0.819175	-0.0221357	-0.446685	-1.35908	-0.0611334	-0.257898	0.581539	4.61622	0.98956	-0.838546	0.023009	2.82528	0.583696	0.711769	0.384734	-1.17105	0.0961583	2.02056	-0.395939	-1.47677	-0.361906	-0.0514876	-0.634382	0.164575	1.47799	0.764511	0.604137	-0.673952	-0.175678	-0.411494	-0.643169
AIF1	-1.77238	-3.55666	-3.44981	-0.61421	-0.0125564	-0.413361	-2.06895	-0.898757	-0.581772	0.887607	0.775923	-2.44757	-0.878906	-1.01931	-0.477104	1.59253	-0.110959	-0.983691	-1.31534	-1.20052	0.523552	-3.53763	-0.631437	-0.793814	0.0811935	-0.678714	-0.527612	-0.847763	-0.848796	0.807405	-0.551295	0.664834	-0.673551	-1.5334	-0.100989	1.05322	0.599103	-0.704505	-0.414413	0.435174	-0.188903	-0.27034	0.0798154	-1.27578	0.348012	0.786769	1.29868	0.499984	0.0427851
FABP5	0.652089	-3.17641	0.251637	-1.80579	0.325441	-0.598961	-0.594589	-0.431339	-1.04576	0.230078	0.899099	0.448697	0.77313	-1.70003	0.231319	-0.0181681	-0.541318	-2.84424	-1.94922	-0.15062	0.0457721	-0.866348	1.38691	-0.48498	0.883715	-0.314405	-0.44318	0.921482	0.197715	0.219275	0.852697	0.926416	0.0515236	-2.20798	0.798489	1.14564	0.29005	-1.61476	0.27731	0.816204	0.745504	1.03401	0.121919	0.378109	-0.0292353	0.705457	1.1471	1.0807	1.11699
XRCC6	1.83602	2.30904	3.24659	0.151122	1.4702	-0.824837	1.29529	0.199423	0.279943	0.00493438	0.174383	1.77665	1.85084	0.833153	1.84566	0.68188	-0.0361341	0.897732	0.709392	-1.24525	0.75636	1.93794	1.34968	-0.777248	-1.03902	2.28762	0.354989	-0.456925	-0.819276	0.499116	-1.11141	0.0433913	0.930323	-1.49686	-0.283589	0.66274	0.492475	0.703043	-0.456954	0.988761	0.344335	-0.0555269	-2.30842	1.34824	0.531747	0.261652	-0.98669	0.90183	0.783887
CD33	-0.997711	-1.0928	-1.57072	-1.05617	-0.0743754	-0.399972	-1.41621	-0.971562	-0.583821	-0.00232285	0.153706	-1.07233	-1.16324	-1.05275	-1.29061	2.05944	0.813604	-0.791713	-1.12468	-0.865419	-0.162665	0.22525	-0.565436	-0.391714	0.447137	0.659571	0.177945	-1.56291	-0.75113	1.29483	-0.561076	0.115177	-0.918025	-0.184902	0.000141656	2.12748	-0.236393	-0.48755	-0.133129	1.08123	-0.637904	-0.326805	0.110262	-1.11621	0.698425	0.066008	1.43002	-0.303251	-0.2401
OGT	1.33312	3.42881	-0.857594	1.48009	-0.415999	1.05689	1.12263	2.20777	0.594353	-1.49491	3.22745	3.07919	1.37061	0.561577	0.568475	0.752808	0.241574	0.781555	0.617938	0.714164	-0.227574	0.985985	-1.3285	1.08828	1.68471	3.41812	0.394114	0.198093	-0.826826	0.95183	0.0426443	0.326707	0.833631	-0.25875	-1.44983	-0.270582	-0.128502	-0.600785	0.577242	1.55967	1.33943	0.562246	-0.700059	0.701856	0.678678	-1.1118	-0.538487	-0.788093	0.940282
DYRK2	0.480485	-0.730482	1.63603	3.2696	-0.673496	0.275696	1.85072	0.657746	1.28227	0.838837	-0.271388	0.604307	1.45744	0.632905	-0.329864	1.54651	-0.319266	1.48359	0.604693	-0.234519	0.896048	0.38753	1.03772	2.87197	-0.0676348	1.40688	1.44756	0.393436	-0.802813	0.00225246	-1.10353	0.624911	0.682961	-0.782229	0.522643	1.18477	-0.936855	-0.176761	-0.445227	2.75311	0.084989	0.614453	-1.32218	2.4846	0.251858	-1.23076	-1.06219	-0.36051	0.198522
HOXA1	1.75469	-0.722822	2.85944	-0.636243	0.352997	-0.595196	-0.313644	1.96958	1.59867	-0.981874	0.182532	0.789513	1.38589	-0.926229	1.54688	-0.562082	-0.351998	2.38435	-0.778733	0.797457	-1.00024	3.43975	0.801325	-0.480896	-0.203102	0.328744	0.64241	1.18399	-0.565855	-0.647467	-0.0604531	2.18755	1.87733	-0.310069	-1.06058	2.02514	-0.0647124	1.06703	-0.745623	2.10953	1.62045	0.624398	-0.410377	1.43218	0.761795	-0.586166	0.633045	0.536519	0.496587
FZD2	1.1368	0.337878	3.25079	-0.174289	-0.68489	-1.28284	-0.988984	3.81639	1.8514	-0.106675	-0.656283	-1.48824	0.451991	-1.01662	-0.530598	0.394714	-0.406913	1.25215	-1.33377	1.56795	0.551668	2.89112	0.151711	1.79103	0.229017	1.47776	0.066919	0.6497	0.768455	0.262818	1.9815	-0.0365342	0.336918	-0.0294486	0.0665972	1.29281	-0.85943	0.0200535	-1.12129	0.92698	-0.491403	0.149062	-0.160669	-0.391032	0.688914	-1.55787	0.118731	-0.284266	-0.312079
CDA	-0.934901	8.81488	10.932	-0.936212	-0.639956	-0.557381	-0.628552	-1.24262	0.210245	0.971118	-0.468501	-0.866319	-0.241352	0.452108	-0.807256	-0.564603	-0.360242	-0.3776	0.399569	0.222798	0.142823	-1.03978	-1.11144	-0.775343	-0.617814	2.00321	2.1726	-0.201727	1.99576	-0.809629	0.483166	-0.43792	-0.0145088	-0.523837	0.0943373	1.30478	1.4465	-0.252557	-0.447159	0.648016	1.65889	-0.544577	-0.00312556	0.409528	-0.57603	0.0847625	-0.209286	-0.112158	-0.715825
CD1D	1.46384	-0.785868	-1.19984	-0.255316	-0.424759	-0.0615063	-0.103026	-0.793116	-0.387677	-0.0819002	0.0944544	-1.41986	-0.7944	-0.378677	0.185996	2.32273	-0.411924	-0.484299	0.32742	-0.146018	-0.156713	-0.241239	-0.425499	-1.3585	-0.100854	2.40984	-0.0606116	-0.724939	-0.172139	-0.224733	0.277801	-0.809327	-0.57231	0.0770132	0.394806	-0.310257	1.2368	-0.00426915	0.433398	-0.41705	1.21118	-0.36494	-0.052727	-0.954829	2.41011	1.30981	1.07391	-0.285743	-0.632687
OFD1	0.62837	1.32525	0.991409	2.3731	-1.0449	-1.37772	0.310446	1.18262	0.78305	-0.868756	0.42495	1.64708	0.339402	-0.458114	-1.01977	-0.24526	0.91846	1.03364	-0.145166	1.85204	-0.00675044	1.20232	-1.32784	1.18565	1.17848	1.12811	1.43826	0.899887	-0.847639	-0.380346	0.64618	1.07376	-0.102309	0.803712	-0.656623	0.605745	0.67314	2.13938	-1.17905	0.256711	0.879404	-0.47472	-0.679627	0.505044	1.55615	-1.08164	-1.29315	0.713276	1.39308
CCL20	-0.162009	-0.707664	-0.721198	1.87493	0.989532	0.903368	-0.368442	-0.827591	-0.767036	-0.348667	0.260837	-0.561918	-0.592335	-0.906543	1.25479	-0.473317	0.277586	-0.353795	-0.884252	-0.756152	-0.382156	2.70759	3.14908	0.823293	0.161976	2.53775	3.24964	-0.872377	-0.818513	0.306032	-0.909036	1.75474	-0.800137	-0.526348	2.27584	-0.634441	0.0245654	-0.322422	-0.480465	-0.560798	1.54545	0.366308	1.76205	-0.708568	1.03792	-0.467587	1.10347	0.987774	0.259393
CD53	-0.857626	-3.83971	-3.66231	-0.261513	0.281781	-0.608282	-1.58505	-0.703737	-0.36697	0.98827	0.746866	2.20672	-0.524938	-1.07421	-0.0697175	1.34769	0.302357	-0.888503	-1.02434	-0.724347	0.260039	-4.21238	0.0988652	-0.192288	0.619172	-0.717093	0.214749	-0.626175	0.113867	0.657365	-0.380215	0.176189	-0.466103	-1.0253	0.0498554	1.32283	0.927294	-1.0418	0.476504	0.561712	0.140903	-0.38659	-1.72357	-0.720496	1.32766	0.298493	1.3802	0.753008	0.410708
SAV1	3.65184	1.95229	0.618643	-0.160283	-2.50404	-0.365465	-0.83362	1.89742	0.540059	-0.261397	0.843332	0.230067	0.0957484	1.50243	0.807446	-0.270483	0.00214059	1.09108	1.28928	0.821786	1.44233	1.15123	1.70194	1.7075	-0.238885	0.794264	0.0555054	-0.187847	-0.668744	1.10963	0.999086	1.80232	0.655276	-0.725197	0.833556	1.54568	-0.597439	-1.32088	0.0448294	2.30225	2.37725	0.0505001	-0.804882	1.80004	-0.783297	-1.62787	0.413886	0.00407131	0.403027
TRADD	1.8015	1.05	2.25289	-0.106465	-0.37205	-0.588243	-1.38856	-0.0622795	0.304371	0.488573	0.428681	2.43964	-0.327047	-1.20176	3.24374	0.405856	1.04812	0.00559334	-1.7207	-0.25395	0.841813	1.46147	3.29207	1.43648	1.04003	1.21036	0.901728	0.110639	-0.635181	1.09258	0.180066	0.744472	-0.382728	-0.605393	0.545624	1.29479	1.79989	-1.23916	-0.815492	0.21579	1.06898	-0.247159	0.169551	-1.55618	2.07979	-1.20096	0.636514	1.77632	1.08446
ITIH2	-0.80865	-0.743961	-0.670204	-0.724259	-0.522924	-0.336396	-0.482465	-0.517392	-0.761528	-0.854206	-0.79904	-0.569588	-0.364617	0.956324	-1.12395	-0.86076	-0.162762	-0.564851	0.664665	-0.261238	-0.0831873	-0.339935	-0.356584	-0.851871	2.64467	6.01222	-0.489735	-0.625759	-0.0585122	-0.913566	-0.75206	-0.0375261	-0.0612185	-0.81876	1.3826	1.9023	-0.389049	-0.0224698	-0.657656	-0.453982	-0.716682	-0.556359	-0.244429	-0.818299	-0.682991	0.660277	-0.547725	-0.464397	-0.694309
HLA-DMB	-0.668841	-3.3748	-3.0718	0.25973	0.381706	1.71789	-2.36578	-0.704327	0.000871	1.28668	0.705533	0.376108	-1.10089	-0.979594	0.0983856	1.63643	0.0693114	-0.724268	-0.789146	-0.660634	0.482306	1.32825	-0.0307024	0.22592	0.490373	-3.75644	-0.14962	-0.856448	-0.142106	0.65208	-0.543784	-0.470097	-0.366302	-1.30404	-0.0353488	1.73326	1.58104	-1.54098	0.324998	0.577305	0.570747	-0.579775	-0.488691	-1.11803	1.0978	0.818012	1.53488	0.690819	0.20726
RNF125	-0.0103695	1.71121	-0.623948	-0.372615	-0.0217335	2.26541	-0.355311	-0.298976	-0.0621583	0.83083	-1.05793	0.0929124	0.0822636	-0.629317	-0.177967	1.64399	-1.01467	-0.726847	0.0272845	-0.678075	0.428687	-0.221336	-0.0808065	0.508157	1.54855	-0.881435	0.247017	-0.930784	-0.361547	-0.733211	-0.34937	-0.953718	-0.197237	-0.169138	-0.0522337	-0.388057	-0.713648	-0.51945	0.535647	1.04721	-0.564617	-0.810994	3.03037	0.758847	1.04281	0.807418	-0.420779	-0.132389	0.0958666
PILRA	-0.874187	-1.36108	-1.67243	-0.0950525	0.525998	-0.377233	-1.19559	-1.04088	-0.0802516	-0.423872	0.278541	2.14024	0.260068	-0.80993	-1.00617	2.6201	0.460409	-0.747719	-0.627398	-1.17186	0.427693	-1.56633	-0.225237	0.665833	0.308384	-2.03952	0.133997	-0.746693	0.103398	-0.0902762	0.626036	0.0145842	0.199577	-0.731937	-0.465678	2.48616	-0.11835	-0.71944	-0.282869	0.964586	0.189757	-0.491619	-0.107868	-1.12009	1.06585	-0.559817	1.08794	-0.416225	-0.690508
GLS2	4.00944	-0.0381753	0.105987	0.823146	1.18549	0.229539	-0.668256	-0.200173	1.0718	-0.415143	-1.22623	0.466888	-0.637049	-0.540578	1.75453	-0.623991	-0.376709	1.86631	-0.400962	0.0712438	-0.405185	2.31505	1.24681	0.153218	-0.163655	0.455679	0.712944	-0.624715	-0.382629	-0.353902	-0.318623	-0.41224	-0.145988	-0.528789	-0.554044	-0.34998	0.263914	-0.284578	0.937311	-0.978945	-0.222416	-0.849745	1.2582	-0.230066	0.643126	-0.062096	-0.847622	-0.549141	-0.223531
F13A1	-0.304923	-1.4501	-1.64915	0.464755	0.0299295	-0.461756	0.658416	-0.982899	-0.32919	0.556539	1.0161	1.48033	-0.640528	-0.997316	-0.14645	0.951785	0.622977	-0.233581	-0.828359	-0.932265	1.02627	-1.40571	-0.129282	0.528765	1.26722	-1.72906	0.572564	-0.652189	-1.21892	1.2828	-0.798778	0.129139	-1.12689	-1.09916	0.940799	0.235101	0.131624	-0.563229	-0.160537	-0.560143	-0.18927	0.534734	-0.191343	-0.836978	1.0536	0.0324442	1.77017	1.32697	1.40428
LAMC1	0.557742	0.293651	2.68847	0.809772	0.120363	1.26381	-0.456929	0.935268	0.408808	-0.178326	1.54027	-0.795142	-0.158769	0.215296	0.358599	0.971688	0.421091	0.526734	0.202499	-1.19951	1.35403	3.21658	0.0222734	2.80927	1.69772	1.58817	0.607932	0.56271	0.56688	2.01314	0.743413	0.358741	0.779879	0.236394	1.40926	-0.0684852	-0.997542	0.352032	-0.367603	0.942073	0.398678	0.732767	-1.53122	0.39617	0.662188	-1.38018	0.403346	0.0994653	0.729299
ANK1	-0.872548	0.0185646	-0.18066	-1.00292	0.475992	1.07638	1.42921	0.628888	0.221063	-0.251438	0.0972421	3.60115	-1.11577	-0.234162	-0.654224	0.93671	0.365075	-0.80458	-0.95586	-0.64685	0.0689548	-0.19199	-0.826653	0.767649	2.35699	2.25449	-0.0211545	-0.534831	-0.459646	1.90708	-0.812626	-0.572697	-0.189373	-0.506477	0.446009	1.16111	-0.769136	-0.450907	-0.430109	-1.36841	-1.24831	-0.152271	1.41065	0.32426	-0.103404	0.0319346	0.729252	-0.990879	-0.185911
GUSB	0.23478	1.51052	-0.159938	0.418095	-0.790725	-1.3086	1.79529	0.584545	0.774897	0.822591	1.38933	-0.44841	0.977635	-1.74145	-0.748642	1.18234	1.64426	0.847491	-1.59764	0.47024	0.802605	0.302131	-0.231883	-0.205601	-0.157578	0.882949	0.509752	0.528954	0.335122	1.19576	0.228495	0.411632	-0.159517	0.987147	1.57385	2.53769	0.0515356	0.280928	0.682248	1.11595	0.692156	-0.11812	-0.849181	-0.762721	0.665061	-0.911775	0.700718	1.51387	1.80283
CTBS	0.0786149	-0.703929	0.248656	-2.08599	0.228088	0.34972	-1.60433	0.336335	0.570926	0.818841	0.859824	-0.0481273	-1.39275	-1.25095	1.98152	0.911168	0.51053	0.97407	-1.51377	0.355484	-0.0376159	0.860185	1.29173	-0.544718	1.23034	0.0203596	-0.169516	0.399243	0.106326	0.00909289	0.789316	0.252337	0.017655	-0.341987	-0.750998	1.5476	0.581231	-1.2526	-0.274924	0.428405	1.39834	-0.69378	-1.58307	-0.423905	0.403262	-1.07408	1.68654	0.414991	-0.125435
ACADM	-1.43746	-0.104311	0.781586	-1.00483	-1.65865	-2.2428	1.79479	1.94071	1.35767	-0.958101	-0.0459467	2.00941	-0.485157	-0.490459	0.452594	-0.123968	0.71259	1.53809	-0.161319	2.00072	1.53423	0.863509	-0.104922	-1.35595	0.0583275	0.785739	-1.13409	1.57713	0.302304	1.3888	0.872504	-0.378741	0.722492	-0.536688	0.179484	1.12821	1.12692	-1.61272	-0.599896	0.732325	0.264428	-0.409489	-4.67747	1.60923	-0.942059	-0.65382	0.616072	0.782001	1.17365
CLEC7A	-0.121571	-2.49131	-0.387526	0.226652	1.14668	-0.228033	-1.47016	-0.492295	-0.290752	1.33641	0.891993	-2.22811	-1.01812	-1.53526	0.756712	2.2445	0.0310363	0.254461	-1.56434	-0.281865	0.338619	-2.56975	0.735448	-0.0396639	0.680214	-2.52411	-0.373007	-1.10222	-0.826122	0.930429	-0.0716002	-0.0754553	-0.175032	-0.390333	0.491679	1.20815	1.35922	-0.474625	0.236695	-0.0634045	0.350391	0.03281	1.34476	-0.825554	1.56481	0.395324	1.7574	1.05106	1.06376
MMP15	-1.14313	1.15239	-0.419758	-0.126867	-1.65004	-0.893664	-0.87166	-0.555861	1.44442	-0.698145	-1.09251	-0.750784	4.13314	0.967597	-0.23181	-0.76264	-0.519964	1.03299	0.262726	0.375434	2.30896	2.28225	-0.30563	-0.634348	-1.25973	0.597443	0.344626	-0.394723	-0.379283	0.550531	0.813724	0.636023	0.748908	-0.433218	1.54405	0.911803	1.31455	-0.278948	-1.33163	1.50759	-1.03854	-0.285357	1.23884	1.89496	-1.77772	0.453494	-1.52136	-0.206851	-0.480813
TNFRSF10C	-0.327086	-0.766179	-0.452784	-0.456932	-0.000256473	-0.0524463	-0.995785	-1.29506	-1.38948	0.161719	-0.771651	-0.269972	-1.30909	-0.264722	0.26788	-0.562157	-0.878246	2.28534	-0.441216	-0.666554	-0.745676	-0.624416	-0.553506	-0.207329	0.456356	-0.986287	-0.650842	-0.595733	-0.0581236	0.591401	0.27586	-0.704293	-1.09519	-0.455927	-1.0194	6.84238	-0.0332085	-0.250991	-0.0737879	-1.17918	-0.3619	0.45913	2.83755	-0.909855	-0.207333	0.858079	-0.438661	0.162572	-0.497044
NCF1	-1.36045	-1.19419	-0.895228	-0.509579	-0.483425	-1.00353	-1.37918	-1.08347	-0.659772	-0.635595	-0.236184	8.23388	0.214925	-1.02509	-0.19244	2.76817	0.597614	-0.395628	-1.00264	-1.10365	0.650577	-1.47524	-0.0240397	-0.938239	1.42916	-1.77171	-0.0328725	-1.01002	-1.2233	-0.482621	-0.194421	0.639225	-0.49808	-1.12124	0.508897	1.33953	0.170165	-0.804185	-0.0349016	0.748062	-0.220819	-0.386163	2.11081	-1.26339	2.43909	-0.331314	1.29151	-0.405826	-0.688236
SIGLEC7	-0.713	-0.555605	-0.674106	-0.572784	1.02924	0.729158	-1.40097	-1.21626	-1.37084	0.565712	-0.227604	-0.513861	-0.245537	-0.712416	-0.65806	1.80442	0.692365	-1.54618	-0.698541	-0.496788	0.154798	-0.648065	-0.224078	-0.899717	-0.318628	-1.29322	-0.779798	-0.959396	-1.1274	0.577625	0.730591	0.572252	-1.27856	-0.696963	0.843878	-0.299781	0.822626	-0.664201	-0.0252216	0.770973	-0.691457	-0.94801	1.63507	-0.76628	0.659413	-0.620848	1.13876	0.763113	-0.203067
PRDX1	1.52309	2.54776	1.29459	0.725924	2.85835	-0.753184	-2.4397	1.10004	1.45579	-0.476262	0.333462	0.624824	-0.287374	-0.502402	2.99938	-0.254416	0.467715	-0.449905	-0.438046	-0.559181	1.43459	1.91872	2.86241	-1.01476	0.832325	1.43437	0.0955982	0.968493	0.184048	-0.115708	-0.216872	-0.115726	-0.215418	0.150106	-0.468761	1.98044	0.186718	-0.460234	1.65282	0.932861	1.29579	-0.620772	-3.4522	0.404795	1.59615	-0.894144	-0.476754	-0.127089	-0.110401
EIF4A1	0.668593	2.90606	1.98211	0.309071	0.0246448	-0.743042	-0.841682	1.75719	1.06011	-0.294475	1.61614	1.82524	1.99767	-0.296548	0.945577	0.100508	-0.23552	-1.29377	-0.0474335	-0.856603	-0.438142	1.5627	2.17226	1.02794	0.335591	2.29791	0.466398	0.160218	0.416185	2.52991	0.64959	-0.486937	0.00765352	0.358175	-0.0646299	0.411423	-0.319741	-0.308816	0.565386	1.01901	0.984706	0.16636	-2.38301	0.400788	-0.385826	-1.5896	-0.0489817	0.618867	1.15501
PDCD6	0.397107	3.42275	2.53475	0.492099	0.66687	-1.19094	-1.95927	1.53946	1.04361	-0.784138	0.354877	-0.0141351	0.419056	-1.00198	2.04293	-0.397569	0.70204	0.131498	-0.820283	0.701548	0.973519	0.816036	1.67464	0.214866	-0.285336	1.46892	-0.0122541	0.339867	0.0456228	0.475991	-0.0459064	-1.06366	0.0971627	0.788951	-0.743076	1.7506	1.97605	-0.236272	0.821976	0.118223	2.11886	-0.379493	-5.39211	0.240146	-1.03796	-0.75658	-0.113348	0.0563065	0.139129
RNASE3	-0.689458	-0.80365	-0.872206	-1.18576	0.0396179	-0.528502	-1.11868	-1.05105	-0.82271	0.142527	-0.346285	-0.830493	-1.15477	-0.599174	-0.630168	-0.265852	1.61741	-0.447443	-0.988978	-0.570521	0.117614	-0.631981	-0.871482	-0.386967	1.62789	-0.880043	-0.700979	-0.575282	-1.30621	0.445073	-1.34283	0.612882	-0.805973	-1.44095	-0.289368	2.82987	0.60716	-0.337936	-0.56527	0.444515	-0.342391	-0.772296	0.407843	-0.827175	-0.408975	0.0573478	0.64945	-0.246759	-0.67518
EIF3M	2.66329	2.78216	-0.158201	1.27423	0.988952	2.63929	1.74104	-0.289657	1.13527	0.968124	0.930596	2.70233	0.116894	-0.520067	1.27707	0.423437	0.98217	0.71594	-0.776935	2.12691	-0.183099	1.10308	1.7632	1.03085	-0.10973	1.88137	1.36116	1.69703	1.04937	0.453479	1.02755	1.14137	0.392075	-0.818591	-0.918379	0.113248	0.790415	-1.48737	-0.7621	0.317347	1.23597	-0.298354	-3.62297	1.52342	0.812554	-0.62568	1.19644	0.526019	0.269776
USP9Y	-0.806039	-0.586416	-0.970431	-0.914596	-0.130491	-0.638363	-0.0634936	2.97808	3.81223	-0.999917	2.31302	-0.564679	-0.993621	1.00128	0.90056	1.02619	-0.979482	2.4682	0.965562	-0.682782	1.52562	-0.437563	-0.970295	-0.910414	-0.937644	0.583253	0.255957	0.702087	-0.185672	2.43738	0.726444	-0.977362	1.53354	-0.103079	-0.493735	0.814999	-1.10923	-0.657872	-0.806973	-1.14787	-0.958578	1.15463	-0.0346438	-1.09994	-0.940148	0.350149	-0.614219	-0.810319	-0.650754
ABHD3	1.0482	0.96378	2.23011	0.253035	0.897934	-0.726225	3.21384	-0.266583	0.746016	-0.897079	0.275382	0.492785	0.0475078	-1.11415	2.44481	0.303295	0.96271	1.95945	-1.28541	-0.124519	0.782714	0.321633	4.30621	-1.65653	0.151068	1.56637	-0.348164	1.21437	2.08396	0.27617	0.267886	0.513588	0.853172	0.183261	0.69854	1.87489	1.3362	-0.764825	-0.0970134	1.94398	0.170204	-0.526033	-2.77472	0.82821	0.908923	-0.386536	0.486203	-0.0201949	-0.0233497
CD86	-1.08521	-2.00858	-1.84854	-0.309601	0.0295534	-0.504784	-1.44289	-0.84127	-0.0223839	0.995422	0.689611	1.33389	-0.29888	-1.36301	-0.278288	2.28136	0.808798	-0.402401	-1.39247	-0.481696	0.926455	-2.01738	-0.221771	-0.0433484	0.894087	-1.90152	-0.336898	-0.889851	-0.12947	0.619679	-0.230664	0.58277	0.0294529	-1.34586	0.0264872	1.93435	0.669502	-1.26519	-0.468349	0.863243	-0.00268076	-0.0872823	-0.0133435	-1.13952	0.53969	-0.42754	1.5083	0.147417	-0.215565
ABCD1	-1.8204	1.3424	1.49462	-0.463656	-0.230071	-0.382994	-1.89701	-0.0932157	-0.290306	-0.449779	-0.122914	-1.15595	-0.977545	-0.570187	-1.4693	1.39616	-0.0461872	-0.0409794	0.374296	-0.953995	-0.451142	-0.679093	-1.21082	-0.176189	0.144999	1.26993	-0.28177	1.19852	0.237008	1.98058	0.87184	0.390713	-0.663552	-1.40842	0.839232	-0.441302	-1.12532	0.152456	-1.20884	4.88332	0.361685	-0.145058	1.96101	0.321889	0.135825	-0.968219	-0.254813	0.236098	1.377
CYBB	-1.09744	-1.97144	-2.50963	0.287306	-0.40397	-0.63219	-1.588	0.124916	0.50779	0.663256	1.6341	0.459331	-0.187176	-0.783064	-0.148481	2.36986	0.902367	0.215419	-1.06606	-0.638953	1.27371	-2.53698	0.183176	0.41959	1.13207	-0.927923	0.746862	-0.12931	-0.155596	1.56848	-0.157164	1.58995	0.576528	-0.774201	0.452784	2.29015	-0.536371	-0.52242	-0.428514	1.23871	-0.251008	-0.507258	-0.292898	-0.50066	1.5642	-0.81017	1.30471	-0.151447	-0.0102901
RARA	0.151707	0.739683	1.58303	-0.0142984	-1.06077	-0.522936	-1.37127	1.95288	-0.527531	-1.16813	0.504947	2.33138	1.67743	3.18383	-0.564885	-0.284137	-0.766926	0.17707	3.21815	0.403148	-0.436963	-0.463522	0.151892	0.517779	-1.19436	-0.0431071	0.837242	-1.44942	-0.277257	-0.191581	0.367751	2.09519	0.801491	-0.54756	1.37234	-0.65088	0.518263	0.534868	0.153016	1.72035	0.37499	0.190853	2.33418	2.28096	0.433213	-1.21379	-0.256392	-0.535892	-0.124328
MDH1	1.02388	0.783233	1.02451	-0.548958	0.275909	0.178302	-0.623287	-0.253192	0.468749	-0.491407	-0.888997	1.2966	-1.03354	0.172014	1.44495	-0.297322	-0.362566	-0.0873515	0.486611	0.0387372	-0.152006	0.835044	1.66632	-0.617509	0.833586	0.857448	-0.904793	0.280272	-0.653651	0.136826	-1.73811	-1.59529	-1.17388	-0.211207	-0.234799	0.115863	0.759096	-0.975642	-0.261043	-0.55283	1.05024	-0.360196	-7.95177	-0.256209	-0.555646	-0.020638	0.209419	1.1523	0.767942
PRSS23	0.0406217	1.23244	2.86879	1.76036	-0.180619	1.28896	0.97608	-1.38	0.489021	1.9537	0.777136	-3.50327	-0.471303	-0.248437	-0.191256	-0.371981	0.480507	-0.270638	-0.26739	-0.74599	1.27915	-0.366882	0.556561	1.51506	1.12182	2.46505	1.50119	-0.44044	-0.855364	0.848944	-0.0657896	0.225307	-0.66401	-0.403994	1.47989	-0.574999	1.23482	-0.907844	-0.439559	1.1818	-0.0800378	0.917984	-1.04965	0.527692	0.230413	-0.08556	1.46102	1.53404	1.3667
CRYBB1	-0.95658	-1.10907	-1.00252	-1.05026	-0.318223	-0.0324845	-0.94208	-0.840569	-1.12051	-0.531648	-1.07774	-0.721576	-1.18373	-0.261402	-0.453699	0.75649	-0.209614	-1.25141	-0.460245	-0.112018	-0.2131	-0.780299	-0.97295	-0.656415	-1.25858	-1.07758	-0.234415	-1.29983	-0.506118	0.484697	-1.05953	-0.264525	-1.01818	-0.693152	-0.33989	-0.275084	1.3447	0.0760647	-0.0535956	-0.0756336	-1.24756	-0.207964	-0.340543	-0.948236	-1.35792	0.718296	0.107014	4.55036	1.10828
IFITM2	-0.452615	1.89698	0.263654	1.47597	-0.89341	0.386966	0.0461889	-1.00005	-0.186995	1.39557	0.301455	0.134788	-1.42516	-0.553218	0.385461	0.751091	0.256077	0.323761	-0.605862	-0.326027	-0.0509892	0.0936115	1.02494	2.50662	0.269329	0.0140083	1.92791	0.554083	-0.455737	0.329264	-0.158849	0.977733	-0.15157	-1.15489	-0.154094	1.28614	-0.111169	-0.845964	0.161415	-0.32161	1.12577	-0.142832	-0.295088	-0.892191	0.687352	-1.19021	1.69812	0.833255	0.575907
RRAGD	-0.796329	-4.73488	-2.93035	-2.03565	-2.12056	-1.95992	-0.509784	-0.61999	1.36391	-2.20287	1.07891	-0.646863	0.559475	1.5676	0.932138	-0.59683	0.643566	1.11375	1.6183	0.968056	2.4407	-5.22339	-0.974851	-1.5862	-0.536094	-1.47024	-3.19573	1.6845	-0.242999	0.480319	0.608291	1.72822	1.09541	-0.891784	0.668259	0.848621	-0.166804	0.361448	-2.68804	2.68933	-2.63562	0.597229	-1.89094	0.352136	-1.34595	-1.10365	0.173931	1.10627	1.58559
TMED2	1.69505	2.09321	1.46098	0.938509	1.44492	0.79074	-0.424215	1.61132	1.31239	-0.068102	1.2401	1.33577	1.16255	1.04972	1.94817	0.622928	0.594419	0.300972	0.98503	-0.425411	0.698958	0.980405	0.21953	1.5064	1.13446	1.75524	1.58842	0.489012	0.214608	0.878618	0.733478	-0.735643	0.00335292	-1.21759	-0.770814	1.01401	0.883196	-1.44361	2.04636	1.32188	-0.834889	0.5956	-2.65624	1.10082	0.545473	-0.000187484	-0.538619	-0.369462	-0.603208
RALB	5.304	-0.257139	2.75971	1.73994	2.79315	-0.825319	-1.5947	0.797281	0.619345	-0.1044	0.521944	2.24997	0.722812	-0.72743	0.00490855	0.853276	0.848626	1.46578	-0.950804	-0.34682	0.985853	2.12909	1.34747	2.73437	1.77575	0.769868	1.65872	0.358169	0.557445	0.84966	-0.0448904	0.421336	0.329486	-0.464629	-0.367363	1.28977	-0.0936795	-1.978	0.899006	0.795899	-1.01608	-0.602119	-1.45718	0.335121	2.37585	-1.87214	0.762452	0.117519	-0.261573
GPSM3	-1.71808	-1.18313	-1.23672	-0.903637	-0.587626	0.92202	-1.86598	-0.818743	-1.13563	0.215781	-0.110871	3.41357	-1.08651	-0.656224	-0.902989	2.32342	0.17154	-0.606782	-0.231665	-0.645795	0.10561	-1.46137	-1.00487	-0.241338	-0.251138	-0.463619	0.108884	-1.22368	-0.591456	0.646525	-0.199085	-0.101039	-0.586417	-1.32811	0.197161	1.18503	0.865795	-1.45634	-0.857406	1.7774	-0.700195	-1.36167	1.69539	-0.507559	0.981726	-0.418901	1.32466	0.511133	-0.175518
PELO	1.82261	2.10792	1.90736	-0.492601	-0.523214	-1.92785	-0.32242	1.54181	1.38483	1.76916	1.32904	0.377815	1.32554	-0.688593	0.337431	1.25799	1.20842	0.464281	-0.202703	0.549117	1.04425	0.836696	1.67242	1.23086	0.758978	1.38251	0.644232	0.418782	1.40783	1.05111	0.306519	0.00195002	0.874056	-1.16304	0.855475	1.1065	-0.0800495	-1.58628	0.32838	1.2799	1.24206	-1.11327	-2.07423	1.45338	0.208423	-1.07001	0.857256	0.382492	0.248004
ICAM3	-0.863859	1.24188	0.432219	1.14984	0.0370151	2.39669	-1.00799	-0.199621	-0.81347	2.53063	0.988797	4.33114	-1.79473	-2.11336	0.825794	1.38551	0.849047	0.234342	-1.96106	0.103427	-0.0632874	0.499509	1.14017	-0.242435	-0.129991	2.33999	2.02495	-0.778859	1.21276	0.100515	-0.731999	-0.309803	0.184111	0.00830254	0.578139	1.16042	1.36982	-0.459577	1.01092	-0.246104	1.28225	-0.320849	1.23407	-0.319012	2.2853	-0.0175631	-0.147117	1.73631	0.402903
FTL	0.711241	-0.204487	-2.11026	-0.940747	0.951456	-0.804833	-0.83297	-0.0909647	-0.101183	0.621802	0.220264	-1.26335	0.0992687	0.0260926	0.147958	1.20258	0.0515213	-1.34131	-0.0149399	-0.593166	0.819015	-0.0664583	1.35476	-0.319663	0.195707	-0.0517742	0.542788	-0.654423	-0.914708	0.52569	0.772705	0.0738627	-0.602208	-1.28137	0.358347	0.67453	1.46761	-1.13826	1.18672	0.400688	0.354964	-0.034451	-1.24729	-0.392947	1.12592	0.129577	0.994858	1.25431	1.01977
CSF1	-1.53294	-1.09731	-0.895043	-0.449071	-0.169982	-0.42793	-1.18095	-0.381	-0.751579	-0.441921	0.904415	-0.644229	-0.94503	0.0723937	-0.860899	1.04772	0.572786	-0.41928	-0.749844	0.0796034	1.92066	-0.314839	-1.3268	-1.18245	-0.766335	-1.21057	-0.388773	-0.693528	-0.801501	-0.209627	-0.199179	0.667388	-1.22594	-1.02748	1.45666	0.0419091	-1.02651	1.20962	-0.724967	1.10917	-1.06656	0.502723	0.687933	-0.354691	-1.25173	-1.87914	1.72373	-0.0446598	0.213705
NFATC2IP	-0.0647556	1.3263	0.596931	1.00993	-1.56603	-1.82179	2.44912	1.3507	1.35178	-1.60378	1.54528	0.720875	2.37966	0.0826574	-0.246142	0.746855	0.901712	3.00937	-0.100457	0.856039	1.36061	1.98374	0.18024	0.340589	0.865392	2.60848	-0.996533	0.833542	0.234785	2.36171	0.998865	1.48803	1.72012	0.239542	0.216888	1.32607	-0.111201	-0.0597468	-1.1926	1.54737	0.101395	0.261261	-1.19112	1.6555	-0.476525	-1.87949	-0.669569	-0.504608	1.33426
ANXA2P2	1.39832	0.984924	1.81338	0.894297	1.81596	-0.29725	0.363668	-0.843336	-0.0216246	1.25407	0.225863	-0.689374	-0.796605	-2.31571	1.96543	1.41342	1.13046	0.169232	-2.76785	0.00402656	1.21043	0.995998	2.14047	1.92888	1.56152	0.305706	0.973711	-0.629809	-1.05675	1.50066	1.53532	0.492921	0.0420427	-0.884297	0.76464	0.204796	0.820534	-0.410397	0.119658	0.52804	1.14472	0.513046	-0.197959	-1.07046	1.09119	-0.791721	0.719486	1.84433	1.46077
CD180	-0.866627	-1.15225	-0.870753	-0.34952	0.144345	-0.419605	-1.21902	-1.00959	-1.12594	0.35516	-0.574094	1.53815	-0.194586	-0.913467	-0.332003	3.00538	-0.617597	1.41927	-0.749718	-1.35499	0.778698	-0.719946	0.736503	0.0150716	-0.0222434	-1.13052	0.868759	-0.783694	-0.682146	1.9671	-0.864899	1.06356	-0.413204	-1.26706	-0.182501	3.5821	-0.680837	-0.31088	-0.679511	2.18998	0.547006	-0.625314	-0.197156	-0.508067	2.12519	0.156566	-0.108434	-0.478023	-0.366678
KIR2DS4	-0.695807	0.0835431	1.2368	0.179957	2.12102	2.075	-0.188422	-0.328982	-1.24877	0.449511	-0.139196	-0.0637299	-0.308745	-1.23776	0.1714	0.197604	0.684364	-0.329977	-1.19735	1.18092	1.11148	1.2056	-1.46373	1.17439	-2.02099	-1.77432	1.0284	-1.29603	-0.912215	-0.384567	-0.441256	-0.582295	-0.380252	0.12431	-1.21554	-0.0554725	-0.0508379	-0.0250039	-0.148921	-0.0527595	-1.40635	0.644981	1.65454	-0.86631	-0.25083	1.30839	1.86487	0.363444	-0.0658171
FCER1A	-0.0557521	-0.440557	-0.232379	-0.634621	0.43597	-0.130773	-0.80814	-0.174557	1.77581	0.651868	-0.533672	-0.458132	-0.750518	-0.152057	0.380307	-0.122289	-0.333534	-0.608811	-0.00237915	-0.43358	0.235607	-0.501962	0.404827	0.00925287	2.16238	-0.567878	0.0983118	-0.413619	-0.357961	-0.17202	-0.139087	-0.306935	-0.296041	-0.13318	-0.216945	0.476386	-0.192272	-0.0483369	0.386001	-0.615228	0.44875	-0.570688	0.185786	-0.304891	2.85582	0.802706	0.913	0.785789	-0.09126
S100A8	0.7219	-1.58931	-2.033	-0.806792	1.83135	0.158044	-0.97049	-1.88714	-1.02223	-0.171781	-0.187545	-1.67856	-0.423796	-1.8509	-0.77357	0.263035	-0.210111	-0.874955	-1.9705	-1.09911	0.0400865	-1.84103	2.33684	0.0364226	-0.094856	-1.45352	-0.0586891	-0.256945	-0.37385	0.474122	-0.868261	1.22404	-1.42	-0.492243	0.0747037	0.0206912	0.733637	-0.713126	-0.48211	-0.150343	0.315982	-0.937642	1.11606	-0.573572	0.753305	1.08021	1.06781	0.836462	0.362459
AHSA1	1.17732	2.77554	1.45299	2.92395	-0.777023	1.26135	0.389615	-0.769716	-0.486808	-0.357544	1.02096	1.34101	-0.284404	0.928916	1.03216	-0.589256	0.177465	0.565549	0.991408	0.646272	-0.866483	1.90808	1.29613	1.25837	-0.761409	1.89701	0.677433	0.942576	0.505284	-0.100887	-0.191667	-0.0343978	0.876132	-0.465215	-0.108988	1.02077	-0.690828	-1.18679	1.29102	0.40721	1.04054	0.23036	-4.02223	1.17556	-0.236803	-3.39644	1.00742	0.454458	0.50389
TIPIN	-0.206399	3.31288	0.774705	-0.573733	-0.670859	-1.25299	2.22723	1.45828	2.03871	0.24742	1.22535	2.11534	0.966784	-0.575858	-0.277295	0.946253	1.70196	1.63468	-0.627656	0.377727	1.50056	0.762221	1.04112	-1.6945	0.385921	2.29733	-1.464	0.719227	-0.805749	1.73864	0.669101	0.873575	1.30462	-0.367767	0.894099	0.829074	1.19512	-0.975678	-0.285647	1.1706	0.759029	-0.466092	-2.745	-0.0393193	-0.829541	-0.805163	0.739093	2.02304	1.95991
AHNAK	0.0254273	1.44557	1.88628	3.02375	-0.368136	0.36618	-0.166943	-0.233878	0.362835	0.274213	0.413761	0.0662256	-1.26202	-1.85916	0.666946	1.47278	-0.237883	1.55207	-2.11337	-0.475018	2.94726	1.42537	3.73595	1.83125	0.554157	2.26482	1.36235	0.118545	-0.778788	1.04841	0.366584	0.00988675	-0.574022	-0.730903	-0.242634	1.4049	-0.408638	1.16663	-0.780562	-0.276575	-1.04112	0.451632	1.82216	-1.3296	1.51329	-1.50409	-0.6142	0.682229	1.08706
ARHGAP15	-1.30197	-2.39614	-2.42622	-1.15546	0.0705207	-0.329997	-0.767625	-0.532419	0.248483	0.575331	0.77711	3.8382	-1.28505	0.515437	-0.212425	2.33819	-0.284504	-0.699012	0.882916	-0.440259	1.21189	-2.29928	-0.142903	-1.39952	0.584618	1.45248	0.622055	-1.1092	0.0182652	0.612314	-0.446562	0.369888	-0.0474046	-1.03608	0.562785	1.86914	0.317091	-0.958501	0.222516	0.386075	0.178625	0.0277346	-0.0135894	-0.589072	1.68186	0.638144	0.966292	0.0959117	0.224339
GREM2	0.39013	-0.344738	-0.274074	-0.107888	0.898274	0.230703	-0.72216	-0.57286	-0.342542	-0.208541	-0.986121	-0.540417	-0.909888	0.374475	0.128492	-0.0108446	-0.496471	-0.19046	-0.626245	0.0101044	-0.134091	-0.507772	-0.224047	-0.238735	-0.0909088	-0.395934	-0.0719156	0.719594	0.0272272	-0.149792	-0.191998	0.620264	-0.299656	0.0236319	-0.41369	-0.121658	-0.61603	-0.161524	1.88529	-0.672498	-0.0876724	-0.651598	1.85526	-0.438602	-0.0178699	0.0431507	0.261804	0.284639	-0.0230467
CTSS	0.470435	-2.29682	-0.775299	0.280963	1.21343	-0.722108	-0.95354	-0.184356	0.494416	0.861244	1.13909	1.22411	0.0387316	-1.07059	1.82456	2.26828	0.0030551	0.212312	-1.02191	-0.768875	0.411522	-1.66925	1.21288	0.743333	0.924735	-1.12773	1.29419	-0.959435	-0.216617	1.37249	-0.109587	0.625994	0.0944167	-1.7241	-0.547803	1.7503	0.268605	-1.36309	0.49043	0.82536	1.01758	0.133192	0.166904	-0.294608	2.10898	-0.142572	1.44043	0.379859	0.21403
SLC7A7	-0.973294	-2.22512	-1.96437	-0.0565699	0.139707	-1.43659	-1.91631	-0.233028	-0.158627	0.965409	0.537067	0.749625	-0.791707	-0.705588	-0.300109	2.15043	0.481777	-0.221369	-1.20829	-0.469095	0.335729	-3.17519	0.00537188	-0.145532	0.438452	-2.61754	0.522187	-0.737137	0.130619	1.32688	-0.147232	0.440434	0.0672655	-1.38161	0.325931	1.50778	0.677671	-0.615045	-0.164262	0.600786	0.183522	0.13051	0.507835	-0.757541	1.40926	0.227439	1.21669	0.705852	0.593667
SDPR	-0.455204	-0.49767	0.848453	-0.790694	1.50485	-0.672388	-0.641974	0.554574	-0.615097	-0.856451	-0.419386	-0.0392525	-0.149971	-0.519756	1.75239	-1.02357	-1.17901	0.214312	-0.491234	-0.679449	-0.632928	4.05784	0.379029	-0.975401	-0.126044	0.360886	0.159833	1.54817	2.76957	-0.826408	0.376499	-0.130667	3.44684	0.245504	-0.50801	0.393221	-0.789733	-0.510433	0.411624	-0.476829	0.235589	-0.0836481	0.809578	-0.318576	1.66456	-0.225957	-1.0372	-1.00323	-0.787954
DPP4	-0.594386	-0.722814	3.41078	0.417563	0.086522	-0.489983	-0.119409	-0.737221	-0.312415	0.743925	4.39217	-0.0595486	0.458038	-0.789489	-0.334634	1.33598	0.210331	0.618161	-0.714141	-0.599562	-0.678977	-0.775129	0.35778	2.00068	-0.442848	-0.125278	-0.424042	-0.647474	0.552878	0.0599494	-0.601547	0.324206	-0.215842	-0.857545	-0.433891	2.63466	-0.461051	-0.459223	-0.624306	0.488622	-0.284985	0.881313	0.431221	-0.730937	0.338693	-0.414937	1.84072	2.01725	2.10574
NRP2	-0.387718	-0.514607	4.49009	0.602221	-0.418063	-0.0175087	-1.01815	1.09595	-0.334892	-0.0270421	2.76148	-1.40385	-1.10681	1.52361	-0.459071	0.551731	1.36257	-1.26033	1.44112	-0.963485	-0.104737	-0.366937	0.788406	0.753367	2.7627	-0.525518	-0.496782	-0.837865	-0.239357	1.94222	0.781557	-0.789509	-0.255029	-0.523868	0.443996	-0.678427	-0.689624	-0.0852624	0.0561113	0.401453	1.72183	0.776307	0.41548	-0.428903	0.234462	-0.420774	1.72571	0.669355	0.688328
KIR3DL1	-1.21068	-0.898169	-0.53953	0.30165	1.28053	1.29721	-0.978608	-0.820977	-1.08012	-0.0130169	-0.54136	-0.146661	0.570915	-0.129535	0.101134	0.0803187	-1.13771	0.135481	0.168353	-0.121086	-0.0109172	0.0240114	-1.29193	0.713413	-0.598142	-2.40058	-0.980726	-1.43424	-0.891872	0.149076	0.582827	0.543405	-0.702914	3.65087	-1.7074	-2.09669	-1.04404	1.80433	1.1959	-0.780449	-0.129979	0.427764	3.23117	0.115963	0.358326	1.15049	0.140162	-0.0808621	0.00894438
MMP25	-0.676386	0.0122189	-0.0143564	-0.359571	0.632432	1.26106	-0.925162	-1.61991	-1.7034	-0.224523	-0.453455	0.97996	-0.455964	-1.05446	-0.407105	-0.770449	-0.781209	-1.83418	-1.16688	-0.387632	-0.180465	0.727033	-1.28854	-0.636591	-0.16038	-1.49741	0.00969244	-0.32591	2.7147	-1.1547	-0.885737	1.56147	2.4054	-0.493064	-1.03473	-0.340855	-0.707535	0.0608238	0.880482	-1.62687	-0.0787013	-1.05064	4.23595	-0.343872	0.415129	-0.0314896	-0.412378	-0.48636	-0.0122415
GNLY	-0.239503	-0.716715	-0.852682	0.165024	-0.271814	0.311772	0.115528	-0.980598	-0.881056	0.159427	-0.628941	-0.880092	-0.406816	-0.716699	0.701469	0.954332	0.502162	-0.856347	-0.774253	-0.531011	-0.691735	-0.76224	-0.427217	-0.583662	0.00933226	-1.12127	-0.823347	-0.667731	-0.278133	-0.00435222	-0.506185	-0.622935	-0.113328	-0.512894	-0.250167	0.232593	1.1777	-0.391263	0.572986	-1.07584	-0.152136	-0.820906	0.614899	-0.632013	1.88449	0.326215	-0.164037	-0.143626	-0.0287124
ITGB4	0.286974	-0.796109	2.78382	1.26939	-0.757583	-0.584151	-1.51957	-0.0323692	-1.33708	-1.12704	0.744529	-1.26899	-1.13046	0.861436	-0.24363	-1.41476	0.767217	0.699202	0.878728	-1.06724	1.46691	-0.788991	1.40271	0.820731	2.11747	-0.239676	0.456814	0.431163	0.272026	-0.501483	2.61854	0.860384	0.246279	-0.958694	0.891254	1.22537	-1.01794	-0.384555	-0.391464	4.64913	-0.643056	1.85332	-0.342002	-1.39393	-0.38944	-0.578826	0.0499832	-0.947457	-1.08032
LSP1	-1.1243	-1.08331	-1.18191	-0.14446	0.167826	-0.18758	-1.70599	-0.776487	-0.140847	0.89271	-0.26151	4.9735	0.868869	-1.41486	-0.68834	1.93757	0.30625	-0.282398	-1.08061	-1.5291	0.734296	-0.95535	1.2308	1.39492	-0.333063	1.32043	0.886024	-0.700094	-1.07529	-0.111209	1.15853	1.56999	-0.488706	-0.86637	0.10842	0.0951003	-0.0752105	-0.145157	0.155631	2.47	0.138347	-0.637855	1.94204	0.143003	2.09007	-0.453942	-0.634939	-0.274331	-0.169291
CCR5	-1.84935	-0.887718	-0.751624	0.481188	0.520034	-0.249798	-1.09899	-0.333849	0.0632775	0.199382	0.648161	-1.14252	-0.126173	-1.22942	-0.653793	2.98054	0.299582	0.0755231	-1.04228	-0.653935	1.04914	-1.39043	-0.0297953	0.282987	0.536206	-1.85519	0.495713	-1.51989	-1.16709	1.62423	-0.532255	1.10034	0.166206	-0.876135	-0.483387	2.44888	0.76718	-0.737606	-0.910291	0.714188	0.520649	-0.687441	1.37528	-0.71845	3.09975	-0.250565	0.591683	-0.430324	-0.529884
DOCK9	1.60744	1.89968	4.25426	1.81222	-0.413948	0.417684	1.80979	0.298537	0.408233	-0.959044	0.0283216	-0.220596	1.16475	-1.08772	-0.915342	-1.34139	-1.33505	1.02177	-0.900026	0.192251	-0.182304	0.963821	1.32175	2.01638	0.481517	0.827527	2.5165	-0.00381424	1.38035	-0.0283386	0.0748939	-0.378298	1.00667	-0.692612	-1.24367	0.350109	-0.748362	-0.675532	-0.29522	0.251277	-0.628312	-0.860932	2.02499	0.474022	1.29883	-1.4271	-1.43988	-0.989021	-0.746212
KLHL7	2.15487	0.160703	-0.27464	-2.37801	0.431634	-1.84175	-0.0946426	1.27973	1.13797	0.447808	0.0545375	-0.349688	1.18988	0.837107	1.21973	-0.655102	1.0664	0.386795	0.645734	2.59813	1.00206	1.80077	1.15284	-2.16231	-1.01886	1.24423	-1.93451	-0.444598	0.655842	-0.403304	0.225297	0.379415	0.857223	0.279815	0.282795	1.14255	2.77209	-0.911867	-1.06129	1.63017	1.62537	-0.276599	-2.74523	1.26951	-0.635886	0.937428	0.488101	1.1701	0.804289
FES	4.39956	-0.949201	-1.14111	-0.844822	-0.316337	-0.543149	-0.942039	-0.67633	0.52302	-0.566352	-0.668823	-0.888334	-1.36811	-0.130426	3.39682	1.71024	1.05695	-0.129456	-0.563323	-1.3634	0.462387	-0.215224	-0.508336	1.33339	0.676375	-0.991694	-0.528654	-0.492941	-0.750391	1.28897	1.24184	-0.37382	-0.907803	-0.383325	0.15935	1.13146	0.56233	-0.346913	0.717533	0.468666	0.623664	0.371298	1.08268	-1.5297	-0.269542	1.30337	0.968487	-0.61593	-0.869568
CAPG	0.252676	0.952936	1.35165	0.758031	0.349837	-0.283123	-1.71719	0.308951	0.759151	0.575877	-0.00497062	-0.0589941	-0.705223	-1.58565	1.35897	1.25289	0.967745	-0.115228	-1.78358	0.549562	1.33721	0.545956	0.211071	1.08546	0.680895	-0.760105	1.18021	0.248986	0.194609	1.30478	1.11915	0.586675	0.204426	-1.41962	-0.269834	1.66036	1.63362	-0.829515	-0.739235	0.980319	-0.259754	-0.369679	-0.285516	-0.383544	1.40499	-0.317496	0.705204	1.47941	0.829317
AKR7A3	-0.0881269	0.362479	-0.358746	-0.552656	-1.06044	-0.606437	-1.0187	0.94812	-0.634012	0.493037	-0.447209	-0.0886213	0.337628	-0.482827	1.83025	-0.13595	0.810549	1.61927	-0.00170754	1.12157	1.09454	0.512201	-0.431412	-0.679171	0.392909	0.230807	1.23334	0.399486	0.124309	0.670164	-0.173414	0.0875278	-0.253449	-1.32215	0.039552	1.36723	2.489	-1.78098	1.19705	1.79845	1.41886	-1.22997	0.372882	-0.209978	-0.621128	-0.827912	0.00409417	1.1948	0.165483
ENTPD5	-2.34767	0.167077	0.303915	-0.901919	-0.255978	-0.582645	-1.80072	-0.200987	-0.518368	0.646326	1.33436	-0.250242	-0.401654	-0.106066	-1.12605	-0.194799	1.04311	2.87882	0.202475	0.0216936	-0.254305	-0.844182	-1.82785	-0.571384	-0.243263	1.85483	3.59374	1.96738	3.95736	1.84285	-0.0721846	0.99936	0.624349	0.0974741	0.583428	0.433125	-0.846803	0.269155	-1.22277	2.29536	-1.79805	-0.234567	0.473236	0.649511	-1.44046	-0.378501	0.50583	-0.287045	0.051235
HNMT	-0.646872	-0.0985228	-1.98807	-0.55961	0.382279	0.154811	-1.78038	1.37009	0.107436	0.872278	0.00978405	-2.56923	-1.8442	0.720821	-0.697705	0.981646	0.491469	-0.00570839	0.539757	2.14465	1.6962	-2.42356	-1.08811	-1.06646	0.258468	-0.614859	0.923096	1.525	-0.420946	-0.45014	0.0999051	0.518413	0.628805	-1.78914	-0.968072	1.72949	0.931832	-0.335062	-1.19286	0.365741	-1.27495	-0.204453	-0.517549	-0.924193	-0.565632	0.243094	1.44363	0.517418	-0.404392
SIGLEC5	-1.21107	-0.0558177	-0.165102	-0.544671	1.11429	0.444918	-0.766849	-0.598795	-0.971363	1.29003	1.01054	0.160475	-0.859496	-1.27594	-0.751291	1.60802	1.38842	-0.525521	-0.86513	0.119986	-0.0854854	-0.588546	-1.55631	-0.918807	-0.258808	-0.751805	-0.124702	-1.17018	-0.142927	-0.658077	0.518782	-0.0930039	-0.769756	0.510149	0.52992	-0.923088	1.09226	-0.56623	-1.06349	1.05725	0.593277	-0.868196	2.20189	0.0312306	-0.562901	0.0282794	1.65853	0.577292	0.549917
ADAM28	-1.53188	-1.75121	0.0130168	0.761247	0.0243533	0.533383	-1.71358	-0.248271	-0.590036	0.439494	2.32784	-1.3832	0.343713	-0.803117	-0.0630021	1.97358	-0.666293	-0.554147	-0.828268	-0.875287	1.40507	-1.36259	-0.754825	5.37988	2.29803	-1.96579	-0.574246	-1.06734	-0.622699	1.50098	-0.61263	-0.0425279	-0.912588	-1.01928	-0.844988	1.95396	0.00983645	-0.613117	-0.782797	0.97518	-0.723539	0.957317	-0.514942	-0.829276	1.21274	-0.367809	1.00336	-0.985452	-0.366981
CTSZ	1.47905	-1.26489	-1.59755	-1.57771	-1.05591	-1.19542	-0.728283	-1.30283	0.417265	1.32186	0.576002	-1.70946	-0.328551	-0.959057	0.791258	1.16182	1.05227	0.417024	-1.04314	-1.23051	1.68298	-1.72488	1.55371	-1.28823	1.46694	-1.56169	-1.05418	-0.115965	-0.01458	1.93862	0.006234	0.696549	-0.43708	-0.642259	0.813638	1.82661	-0.230005	-1.26776	2.14638	0.896436	2.29493	-0.969578	-0.375704	-0.0307093	-0.42775	-1.75445	2.05232	1.40098	1.01161
ITGAM	-1.69083	-1.75323	-1.59294	0.226687	-0.0372087	-0.123974	-1.33409	-1.3043	-0.376805	-0.172728	0.469477	0.904365	-0.339693	-1.40865	-1.44696	2.04398	0.774383	0.456184	-1.25869	-1.26109	0.4591	-1.39179	-0.345823	0.61746	1.27945	-2.32668	0.598533	-1.04231	-1.22596	0.608996	0.201731	0.649709	-1.12041	-1.16575	1.1513	1.1313	-0.63361	-0.569642	-0.644746	0.768136	-1.22342	0.0853426	0.555457	-0.624224	1.44563	-0.603769	1.1135	0.75995	1.07562
TPK1	-1.07329	-1.10348	-0.226505	-1.9776	-1.23877	-0.439333	-1.17507	0.50548	1.08441	0.16586	1.32426	2.12309	1.50064	-0.68891	-1.0232	1.03619	0.848282	0.774818	-0.355931	-0.102516	2.28601	0.679946	-0.722701	0.243976	0.198551	-1.81004	-0.0859044	0.0719156	-0.560079	1.90624	0.486881	0.730342	0.69961	-1.66675	0.267404	2.86399	0.970926	-0.737631	-1.25785	0.287383	-0.988878	-0.803513	-0.468847	0.227968	-0.114592	0.447233	1.54818	1.40887	0.887013
GM2A	3.39768	-0.947417	-0.283965	-0.604939	-0.115056	-1.10733	-2.2186	1.74405	0.946317	-0.590728	1.54692	1.22268	-0.491455	-0.3378	1.41421	1.73484	-0.0989222	0.709292	-0.386393	-0.7372	1.93233	-0.526208	1.46819	-0.1888	1.32497	0.785953	0.369986	0.628598	-0.316276	2.31965	0.158247	-0.369734	-0.694566	-0.717851	-0.00558412	1.31414	-0.196532	-0.757383	-0.585391	2.89547	-0.0678374	-0.0723182	-0.453783	0.123808	1.47567	-1.17009	0.649379	0.465169	0.143531
CASP5	-0.305975	-0.641162	-0.388288	-0.0673351	-0.115127	1.3134	-0.0872734	-1.19802	-0.667443	0.963702	0.233925	-0.516904	-1.10645	0.224635	1.50067	0.227725	0.0503065	-0.526552	-0.610751	-0.573491	1.08174	-0.737304	-0.993248	-0.0993423	-0.475466	-1.56777	0.0356125	-2.20607	-0.870843	-0.719001	-0.327608	0.913442	-1.16122	-0.74883	-0.752668	0.4564	0.135695	1.14996	0.381519	0.153229	0.145222	0.151829	0.880219	-1.7256	0.960751	1.15467	1.21179	-0.312531	-0.22942
LGMN	0.761897	-0.439672	0.758416	0.459175	-0.444877	-1.23484	0.474943	-0.3999	0.349485	0.896554	0.36705	-0.793687	0.141211	-0.383427	0.509314	1.72708	-0.10376	1.0221	-0.624422	-0.160197	0.361395	0.11695	1.38116	0.60062	-0.852392	1.11612	1.07051	-0.86839	-0.373494	1.8372	-0.398332	0.761541	0.758736	-1.59476	0.373747	1.44042	0.743764	-2.20694	1.16731	0.376153	1.03444	-0.0444423	0.643937	0.443165	2.04795	-1.10952	0.727492	0.995294	0.705156
FKBP4	1.17089	3.46375	3.08617	1.49838	-0.179185	0.569759	0.573544	1.55096	1.00872	-1.41593	-0.489901	1.04646	1.92955	1.59786	0.774789	0.468265	0.806615	0.0936442	1.61556	0.0769413	0.285214	2.7065	2.27888	1.93814	0.212865	4.39226	0.603307	-1.42431	1.60839	0.0246651	-1.134	0.28094	0.339714	-1.36625	-0.974311	1.0142	0.276563	-0.0560927	0.745344	1.15564	0.374546	-0.119346	-2.4575	1.9504	-0.468938	-1.17573	-0.624194	-0.849444	-0.979989
MS4A6A	-0.852759	-2.42449	-2.56379	0.027271	0.239657	-0.0563779	-1.08776	-0.555872	-0.171225	1.47388	1.03798	-2.21301	-0.897932	-0.617356	0.224895	1.83537	-0.480411	-0.312787	-0.59375	0.0434162	0.40852	-2.37862	-0.395833	-0.0331091	0.440806	-2.40414	-0.946419	-0.586113	0.446256	1.24898	-0.230611	0.0689936	-0.251653	-1.11327	0.119417	1.24072	1.29524	-1.4336	-0.224119	0.128905	0.107788	-0.187925	-1.30713	-1.03503	0.690362	0.468982	1.79943	0.90998	0.560847
TAL1	-1.32363	-0.207834	-0.766946	-1.45764	-0.26874	0.407683	-0.985646	-1.18348	1.43151	0.0340607	-0.526908	-0.723045	-0.130843	-0.590189	-1.52511	-0.505856	-1.14088	-1.36839	-0.610848	-1.05604	-1.73724	3.28043	-1.27434	-0.646899	-0.57906	2.66321	-0.949423	-0.326929	0.0427548	0.430089	-0.929609	0.229114	-1.25915	-0.508102	-1.36261	-0.546151	0.530972	-0.460752	-0.303003	1.58807	-0.744816	-0.484241	5.61117	-0.337018	-0.199166	0.109303	-1.32408	-1.31396	-1.31428
ATIC	1.74475	2.33129	2.55983	0.974051	-0.478277	0.538268	0.494181	1.93756	1.92934	-0.629191	-0.120448	2.66087	0.70249	0.489676	0.415935	0.0514514	-0.178556	1.13065	0.604871	-0.0941223	0.711567	1.9926	1.13197	0.794795	0.153068	2.54923	2.19281	1.15954	0.539147	0.492539	0.258599	0.657154	0.564045	0.396321	-0.188116	1.112	-0.168943	-0.36582	0.272882	0.234299	0.597571	-0.895414	-3.7194	0.950026	0.0841903	-1.69433	-0.127939	-0.0466042	-0.172636
THBD	0.219238	-1.38084	0.986499	-0.505718	0.598122	-0.963491	-0.502503	-1.41139	0.277599	0.447151	0.152959	-1.39498	-0.309154	-0.657681	-0.357755	0.0664031	-0.0531308	-1.04464	-0.9781	-1.24441	0.495955	-1.44584	5.07086	0.165867	0.109252	-1.10693	0.655752	-0.754308	-1.1177	0.746608	-0.460405	0.456032	-0.19157	-0.897618	0.431079	-0.393743	0.761245	-0.178794	1.3339	0.168112	0.0522549	0.29241	1.49175	-0.288777	0.663178	0.0225507	0.611158	0.521489	0.482852
FUT4	0.121899	-1.48333	1.76707	0.608781	-0.792056	-0.185518	2.14879	0.506105	1.67216	1.58163	-1.09119	2.56413	-0.827375	-2.54328	1.41802	1.75955	-1.13354	2.30216	-2.18696	-1.33027	1.59986	1.64363	-0.0108699	-0.0122695	0.648403	1.39615	6.04162	-0.5876	-0.337048	2.01654	-0.707866	0.784292	0.930504	-0.571627	-0.734192	1.21857	-0.380604	-0.535581	-0.705875	0.57946	0.560478	-1.01899	0.24876	-0.242537	0.230726	-0.452769	0.489309	-0.34482	-0.331515
ZCCHC2	0.835154	1.47825	-0.142929	-0.252818	-1.42214	-0.270784	0.699999	-0.183957	-0.071514	-1.0212	0.0492937	0.890741	1.37797	-1.61729	-0.208992	0.185379	-0.211479	2.03629	-1.39376	0.248559	1.40725	1.78076	0.708175	0.741494	0.809136	1.48175	-0.706346	-0.107529	-0.0889608	0.53455	0.259149	-0.307552	1.04801	-0.417606	-0.0182422	0.940392	0.33785	-0.23219	-0.948665	1.80726	1.13234	0.218246	-0.219546	1.04929	0.411932	-1.14149	-0.00797987	-1.21824	0.164744
CASQ1	-1.42913	-1.17504	-1.22516	-1.3696	-0.708145	-1.09648	-1.24071	2.12911	0.477413	-0.0366062	-0.0505268	-1.19153	-1.17121	1.5669	-1.49904	-1.3391	-0.403531	0.900381	1.84759	1.38602	4.36201	-0.872884	-1.44055	-1.313	0.592147	-1.36662	-1.13453	1.13517	0.0115089	-0.673232	0.49531	1.01357	1.47306	-0.249888	-1.01129	2.34389	-0.977481	-0.633874	-1.50306	1.29491	-1.58687	-0.679799	-0.530216	0.979709	-1.17545	0.348334	0.11917	-0.670386	-0.55721
IGF2	-0.084602	-1.04301	-1.11946	2.93094	-0.825265	-0.809247	-0.418519	-0.200333	0.714797	1.06942	0.452839	-1.07745	0.0889072	0.419497	-1.07362	-0.971193	-1.09443	-0.200796	0.35795	-0.97658	2.45011	-1.1389	-0.858489	2.94595	0.449037	2.19714	0.621651	1.30707	-0.125566	-1.08107	-0.380095	1.89325	-0.381503	-0.700178	-0.13674	0.239758	0.275482	0.416921	-1.04467	-0.0497517	-1.01871	0.44793	-0.454308	1.37777	-0.67103	-0.25802	-0.883363	-0.393576	0.17178
NUCB2	1.33099	0.663809	1.16706	0.126908	1.06187	0.697276	1.83095	0.38431	1.43651	0.772575	0.834042	0.177904	0.53091	-1.01357	0.798919	0.984225	0.117378	1.39589	-1.62566	0.108749	0.222728	2.02198	1.33805	0.947673	0.630835	2.09965	0.806313	1.29246	-0.654901	0.969608	0.557829	1.96621	0.0767728	-0.908511	-0.692513	1.78425	-0.950005	-1.36335	0.306219	0.793391	1.41715	-0.135229	-1.55989	0.722591	1.41914	-1.33525	-0.980951	0.399247	0.500279
RPS9	1.75453	0.976003	-0.125524	0.51698	-0.276978	0.664023	-0.646624	1.56032	0.937491	0.591762	-0.459745	1.46596	-0.0734606	-0.547639	1.18222	-0.997083	0.00117249	0.67518	-0.402248	1.1045	0.222335	0.285637	0.621879	-1.04373	-1.73732	1.03534	1.35787	-0.649558	0.354366	-2.1287	-1.5518	-0.974026	1.95065	0.193567	0.163076	2.10222	2.80019	-0.868856	0.917054	-0.516744	0.221118	-1.05247	-1.68617	0.503223	0.10315	-0.371434	0.879269	0.425007	-0.449332
GLIPR1	0.171922	-2.90026	0.128016	-0.496993	-0.161678	-1.73962	-0.187992	-1.40618	0.792097	2.06709	1.85863	0.341165	-1.34818	0.841381	-0.930707	1.88586	1.56229	0.0699385	0.77647	-1.40054	1.19443	-2.61896	0.171269	-0.0954211	1.49606	0.605718	0.366186	0.416873	-0.377048	1.49711	-0.612355	0.0739745	-0.424356	-1.60461	0.388426	0.401571	0.411268	-1.15143	-0.881147	0.338398	-0.31652	0.93685	-2.0821	0.540522	0.331594	-1.4559	1.91218	1.45051	1.11311
PLAU	0.532329	-0.976544	3.92101	2.23834	0.911185	-0.477381	-0.287275	-1.33125	-0.288318	1.12538	0.315004	-1.01185	-1.28147	-1.15674	1.82712	1.92948	0.468709	0.433344	-1.1846	-1.26751	-0.117025	4.23328	1.92058	2.99166	1.10777	0.743128	1.2	-0.973268	-1.0142	0.932792	-0.743177	0.173507	-0.683985	-0.603742	1.07901	0.460951	-0.558177	-0.669971	-0.174939	-0.335896	0.166961	1.76112	-0.82285	-0.313238	1.11712	-0.521285	0.232181	0.982914	1.17194
FADD	-0.0983394	2.17923	2.10857	0.87437	-1.82305	1.08369	-1.69106	-0.53054	0.944963	1.2199	-0.00583707	0.327026	-0.334014	0.849011	-0.614528	-0.658625	0.660053	0.903291	0.772487	0.0637819	1.32894	0.859347	-0.606286	1.98835	0.306741	1.16562	0.611246	0.743537	0.575809	0.702289	0.442425	-0.772636	-0.133202	0.538495	-0.529195	0.97416	0.491181	0.597724	0.345674	0.983883	0.248984	0.998229	-3.75718	0.136359	-0.656147	-0.705778	1.15683	1.18098	0.514479
MNDA	-0.234012	-2.17236	-2.07395	-0.127941	-0.0843789	-0.374127	-1.52004	-0.366649	-0.296202	1.22967	0.590774	0.892996	-0.43528	-0.385936	0.322664	2.35613	0.520318	-0.192886	-0.27456	-0.951454	0.797049	-2.16969	0.366576	-0.0454573	0.682618	-2.22433	0.462974	-0.584498	-0.199694	1.3885	-0.20323	0.801299	-0.15069	-1.06314	-0.116039	1.60986	0.471051	-0.887377	-0.239273	1.03966	0.0280567	-0.917738	0.664727	0.0855893	1.48299	0.198753	1.07951	0.118418	0.189152
RNF128	3.05167	-0.742389	-0.42073	-0.225337	0.135696	-0.867759	-0.0132349	0.402889	0.222045	2.57554	1.15693	-0.671694	0.3158	1.48721	2.6738	1.00878	-0.452515	-0.720512	1.5271	-0.695832	-0.505832	-0.797097	1.04041	-0.62825	2.24534	1.33087	3.71173	-0.579783	-0.790821	-0.786508	-0.942374	-0.868273	-0.704762	0.810276	1.94261	-0.87148	-0.351741	-0.644415	-0.556703	1.90308	-0.0151861	-0.393705	1.56496	-0.174377	0.390616	0.42373	-1.02137	0.822117	0.925528
[truncated: 340 more columns]

## Sheet: 240BHSiggenes
	TCGA-28-5216-01	TCGA-02-0038-01	TCGA-02-0021-01	TCGA-02-0057-01	TCGA-02-0046-01	TCGA-02-0054-01	TCGA-06-1087-01	TCGA-19-5960-01	TCGA-32-2634-01	TCGA-06-0206-01	TCGA-02-0075-01	TCGA-02-0011-01	TCGA-19-1390-01	TCGA-26-5133-01	TCGA-28-5209-01	TCGA-06-0130-01	TCGA-28-2509-01	TCGA-19-2621-01	TCGA-76-4932-01	TCGA-12-3646-01	TCGA-19-2623-01	TCGA-02-0024-01	TCGA-28-5215-01	TCGA-02-0043-01	TCGA-41-4097-01	TCGA-02-0116-01	TCGA-02-0009-01	TCGA-08-0386-01	TCGA-12-1600-01	TCGA-32-2491-01	TCGA-26-5132-01	TCGA-27-1838-01	TCGA-02-2485-01	TCGA-15-0742-01	TCGA-14-0867-01	TCGA-32-2632-01	TCGA-12-3644-01	TCGA-12-0692-01	TCGA-28-5208-01	TCGA-06-5858-01	TCGA-28-5214-01	TCGA-02-0070-01	TCGA-02-0034-01	TCGA-41-5651-01	TCGA-02-0003-01	TCGA-14-3476-01	TCGA-06-0197-01	TCGA-06-0176-01	TCGA-06-0176-01
MTAP	4.13145	4.01666	3.57621	3.49627	2.87852	2.75446	2.60043	2.59067	2.47726	2.46025	2.4259	2.39912	2.39687	2.34512	2.24498	2.21137	2.13553	2.11252	2.08854	2.08429	2.07954	1.96553	1.96128	1.79819	1.768	1.75114	1.74528	1.64469	1.60268	1.56624	1.55972	1.55679	1.55164	1.47793	1.47501	1.46409	1.43948	1.41836	1.35797	1.34867	1.33471	1.32235	1.27591	1.26286	1.24623	1.23079	1.18131	1.16685	1.15803
TRIB2	-0.912089	-3.27403	-1.93444	-1.8081	-1.54387	-1.66156	-1.38975	1.07776	-0.225558	-0.954089	0.481502	-3.39034	2.06509	0.806156	-2.14949	0.0718912	-0.377329	0.814866	0.843023	-1.07594	-0.580074	-3.11439	-0.628753	0.254748	0.509811	-0.000628467	-1.7995	-0.821081	0.957215	-0.00661927	-1.06853	0.245667	1.02939	1.11127	0.759307	0.167994	-1.4573	0.763803	-1.87067	0.0829491	-1.6274	1.06441	-2.30875	0.872181	-1.38221	-1.28972	-0.952421	-0.839955	-0.340527
SCG2	-2.30255	-2.84609	-2.95177	-2.25985	-1.49138	-2.64303	-0.877594	-0.269968	-0.352077	-0.00449069	1.21045	-2.87869	-1.41435	0.228461	-2.5257	0.982967	0.222198	0.234746	0.178672	-0.557811	-0.122612	-2.16702	-1.46774	-2.32177	1.1505	-1.31709	-1.19741	0.518594	-0.717926	0.579527	-0.711177	-0.295647	1.25168	-0.544813	0.721045	0.374849	-0.19451	-0.693693	-2.65862	0.295322	-0.723963	0.574607	-2.90195	0.942093	-2.07985	-1.07477	0.420536	-0.0565974	0.437137
PDE4B	-1.56583	-3.7789	-3.70854	-3.24713	-2.34655	-3.41762	-2.64818	-0.203271	-0.170676	-1.71703	-0.41711	-0.829853	0.377277	0.353913	-2.47638	-1.48956	-0.178231	0.768024	0.368341	-1.7668	-0.789867	-0.577689	-1.3543	-2.75122	0.915579	-1.38448	-1.38727	-1.20454	0.628881	0.536832	-0.339058	-0.93614	-0.19319	0.544872	-0.307735	0.575021	-0.203808	-1.19673	-2.15977	-0.369939	-2.24777	1.13046	-3.09086	0.546228	-1.52933	-0.920708	-0.645662	-1.85367	-1.5079
CDH2	-3.93516	-4.06788	-0.978732	-0.0916395	-2.90473	-1.01767	0.287576	0.366672	-0.123829	-0.699035	0.653505	-0.775459	1.00136	-0.46454	-3.92346	-0.609134	0.988662	0.539974	-0.610841	-0.248973	0.64203	-3.70766	-3.8235	-0.723963	1.23731	-0.771437	-3.19061	0.0354708	0.905386	1.22534	0.379379	-0.731436	1.39788	0.759672	0.712484	0.516842	-1.23296	-0.221068	-2.67622	1.2134	-2.22624	1.19867	-3.08969	1.05179	-3.35764	-1.08577	0.442397	-1.19817	-0.735621
GNG7	-2.45702	-1.3843	-1.33754	-1.6549	-1.46776	-1.02811	-2.10667	-0.0730388	0.207666	-1.53237	-0.708026	0.0927766	1.1637	0.463578	-2.11878	-1.06692	-0.651096	0.233548	0.204471	-0.126068	-0.185238	-1.30671	-1.84586	-1.93138	0.019129	-2.54538	-1.52154	-1.06693	0.657091	-0.489597	-0.515598	0.172055	0.443401	0.0201398	-0.420959	0.733365	2.03394	-1.32333	-1.79924	0.494519	-1.92678	-0.218515	-0.605758	-0.574493	-0.753408	0.520533	-0.159801	-1.17195	-1.56886
GATM	-1.26848	-3.74954	-1.9188	-2.87546	-2.10214	-2.01863	-3.14306	1.14533	0.401522	-1.26528	0.749817	-0.48997	0.193955	-0.115552	-1.66903	-1.6107	0.555776	1.18014	-0.0563923	0.480607	0.191099	-3.58556	-1.76188	-2.99905	0.863367	-3.26175	-2.65848	0.0707016	0.405558	1.06074	0.940793	-0.0897633	0.598843	0.505259	0.610845	0.501977	0.668723	-1.19494	-2.36372	0.463344	-2.05131	0.630257	-2.84253	0.168705	-2.83899	-0.468251	0.17374	-0.287036	-0.232774
SEC14L1	-0.22159	-2.31869	0.0607786	-1.36767	-2.50232	-0.0325108	-1.12332	-0.0076041	-0.0840564	-1.77269	0.937441	-0.71563	-0.176854	0.291413	-2.50122	-1.16394	-0.838273	1.23094	0.541529	-0.572739	-0.40073	-0.451213	-0.681182	0.87179	1.02912	-0.673787	-1.63844	-0.115873	0.813914	0.686832	-0.379839	0.334631	0.0374612	0.211775	0.22534	0.228288	-1.92683	-0.374684	-2.30736	-0.0649778	-1.41773	0.381686	-1.78574	-0.141246	-0.362839	-2.82997	-0.0800692	-1.16078	-0.878312
MYL6B	-1.62872	-1.2987	-1.72837	-1.22054	-2.2757	-1.77254	1.12284	0.131751	1.16066	-0.63837	-1.83522	-0.902572	-0.440254	0.519162	-2.8601	-0.190882	0.657543	0.433354	0.572194	1.89468	-0.843151	-0.0293715	-4.01262	-1.14795	-0.388206	-0.887917	-1.85743	-0.201507	0.402215	-0.0258828	-1.29255	-0.726075	0.700028	0.467087	0.343968	0.298469	0.803757	0.549512	-0.934264	-0.204542	-0.165754	0.751975	-5.31547	-0.427946	-2.58627	-0.0624457	-0.772391	-0.401839	-0.632327
CD151	-1.26537	-0.320317	1.15586	1.06711	-1.13989	-0.297854	-1.11137	-0.0521288	-0.499345	-0.0432564	-0.018242	-2.57702	-0.795939	-0.721298	-1.53805	1.19699	0.768544	-0.0107951	-0.732218	-0.202676	-0.395307	0.905012	-1.18356	1.02733	0.323646	1.10739	0.858267	0.292474	0.29166	1.6009	0.904576	-1.044	-0.185192	0.340444	0.303732	0.605945	-1.39178	0.447911	-0.833509	0.160871	-0.190247	0.518976	0.145705	-0.771016	-0.489119	-1.47888	0.629025	-0.834502	-0.894281
ANXA5	-1.36966	-1.54624	-1.24851	-1.51299	-1.15039	-1.74774	-2.1822	0.111378	0.299545	0.0806163	0.77486	-1.98865	-0.723406	-0.152354	-2.31351	0.484109	0.251471	1.24411	-0.0941121	0.401296	1.26667	-0.281928	-1.22264	-0.32928	0.428989	-0.0447523	-0.876765	0.448491	1.67664	0.703216	0.870688	0.165571	-0.453284	0.493738	0.158474	0.593872	-0.157046	-0.441828	-1.18115	0.736151	-1.61562	-0.313236	-2.48536	-0.271139	-1.12602	-1.47058	0.507619	0.276202	0.161641
CD63	-2.3401	-2.22653	-0.779058	-1.1073	-1.00777	-0.271916	-0.648572	1.67335	0.119062	0.929521	0.00656529	-4.00807	-1.06213	-0.0339227	-1.56804	0.0881858	0.486345	0.598695	0.041448	-0.507232	-0.0208825	-0.419527	-1.24226	0.872994	0.986049	-0.827147	-0.762405	-1.18468	0.00798984	1.61116	-1.61022	0.445159	0.24837	0.427357	0.454292	1.46364	0.740981	-0.491152	-1.72141	0.446565	-1.50628	0.565827	-1.51158	-2.61118	-1.05323	-0.443065	0.680642	0.807744	0.698558
LRP1	-2.19914	-2.33767	-2.17271	-1.4203	-1.59666	-1.88623	-1.59846	-0.447042	-0.371745	-0.824821	0.723546	-2.38881	0.351578	0.124071	-1.90731	1.13306	0.174191	1.30807	-0.098424	-1.42661	-0.699654	-2.00106	-0.657866	-0.404544	1.57193	-1.28214	-0.842972	-0.247678	0.594585	0.723367	-0.204247	0.417617	-0.752176	0.432758	-0.334036	1.30999	-0.916313	-0.268942	-1.50671	0.721341	-2.02035	1.53466	-0.544139	0.0514243	-0.975821	-1.70849	-0.918195	-1.59868	-1.12739
TYRO3	-1.14352	-0.804525	-0.382247	-1.21834	-1.42273	-1.18229	-0.451533	2.06813	0.72292	-1.19789	-0.740323	-1.84271	1.36298	0.454894	-1.9734	-1.2221	0.983861	1.16582	0.625697	-1.04044	-0.0830461	-0.224985	-1.52488	-0.848175	0.737517	-0.490537	-1.97791	-0.463526	-0.347558	1.04144	0.372473	-0.252314	0.396799	0.759603	0.488593	0.207871	-0.890457	-1.1464	-1.56146	1.23191	-2.11471	0.416046	-1.08827	0.324117	-1.70534	-1.24662	-0.933593	-1.06485	-1.0657
FYN	-3.74574	-2.1898	-2.72056	-2.8292	-3.3029	-3.80765	-0.801427	0.377306	0.738425	-1.50627	0.563785	-2.02285	1.60142	0.693874	-4.37448	-0.954637	-0.0709375	0.426713	0.826027	0.216569	0.309323	-2.97855	-3.58657	-0.863435	0.000773923	-1.49452	-2.5439	0.220504	0.41262	0.979969	0.125815	0.0890123	0.820162	-0.22337	0.035917	-0.0267811	-0.658196	0.62817	-2.85115	0.271348	-2.81332	0.638557	-3.11199	1.40433	-1.68584	-0.782993	0.189573	-0.900387	-0.361607
CSRP2	-1.0296	-1.60966	-2.68318	-1.68731	-0.749179	-2.78436	0.792396	-1.32755	-0.180978	-0.417445	0.834526	-3.41375	-1.33189	-0.273746	-2.46305	-0.0819562	0.490836	0.459392	-0.295175	1.00211	-0.121765	-0.0884813	-0.438196	-0.686746	0.927546	-1.52927	-2.45406	1.12261	0.916841	0.0315871	0.195968	-0.972994	0.587498	0.320678	0.328139	0.500662	-0.543034	-0.952754	-2.09086	0.312715	-2.03051	0.264991	-3.04861	0.255271	-0.852092	-0.807556	1.15019	-0.744951	-0.70769
PDPN	-1.03169	-2.34707	-2.59965	-0.841381	-1.20259	-2.18595	-1.76721	0.621053	0.424561	-0.640159	0.763717	-2.36039	-1.49886	-1.29773	-1.76708	-0.0421914	0.825213	0.00011571	-1.33464	-0.557381	0.363129	-2.59501	-0.0549588	-0.564655	0.506443	-1.34968	-1.08887	0.0249909	0.0264327	1.4325	0.352336	0.444967	0.683948	0.319659	0.906997	-0.538664	0.490791	-0.00792415	-2.25063	-0.804679	-2.3266	0.928947	-1.35334	0.158981	-0.645322	-0.886385	1.17589	0.575732	0.541174
CD79B	0.020817	0.131202	0.0887384	0.139977	1.10899	1.20857	-0.788785	-0.850872	-1.14079	1.1772	-0.875939	10.7835	-0.63068	0.128073	0.676686	-0.080995	-0.86087	-0.969441	0.0141615	-0.515486	0.301683	0.81087	1.87696	-0.555412	-1.06947	-0.956685	2.03895	-0.0621951	-0.637762	-0.722265	0.337619	-0.353394	-0.907179	-0.218634	0.327507	1.26355	0.17992	0.402207	2.31112	-1.45352	1.61554	-0.325991	2.22006	-0.861216	5.23079	1.17116	0.710111	1.06098	-0.216301
HRH1	-2.22532	-0.854712	-0.204401	-1.04283	-1.85623	-2.08905	-1.49637	2.36032	-0.0264225	-0.619363	1.75838	-2.38961	-1.54258	0.359588	-1.94378	-0.289675	1.51607	1.16537	0.44627	-0.866078	0.8798	-0.616765	-1.76132	0.110758	0.557595	-1.10762	-0.932126	-0.473827	0.117808	2.00748	0.53435	0.433534	-0.0412746	-0.0573628	0.494869	0.772031	-0.97033	-0.390265	-1.8345	0.198874	-1.89146	1.26608	-1.65789	-0.960141	-1.73948	-1.13469	2.29341	0.0956676	0.162767
IL5RA	0.448975	1.76805	2.22901	1.45474	2.32273	2.74113	-0.653743	-0.916214	-1.009	2.25539	-0.735812	1.77805	-0.530543	0.075503	0.948437	0.496282	-0.482593	-0.153966	-0.66788	-0.104393	0.417619	1.77625	0.144715	1.07691	-1.31432	-1.41254	0.717414	-1.42004	-0.448593	-1.16038	-0.870834	-1.81728	-1.55156	2.09643	-0.820108	-0.540755	0.689093	0.606486	1.07251	-1.38352	0.908781	-0.402968	3.38679	-0.933533	4.24877	0.50667	1.38851	1.43949	0.737805
CREB5	-0.949767	-2.11884	-2.04767	-2.46733	-1.96014	-2.04204	-1.73523	2.49605	0.0406884	-1.20039	0.489164	-2.08918	2.39686	-0.164393	-2.30244	-0.776984	-0.372457	0.318799	-0.0405769	-0.994335	0.365773	0.496371	-0.895625	-1.90879	-0.0144187	-1.02499	-2.38692	-0.316529	0.860012	-0.0584847	-0.352722	1.24921	1.00044	1.1798	-0.504143	-0.234821	-1.5729	0.715846	-2.23337	0.640513	-2.4047	0.144055	-1.72891	1.48981	-2.24093	-1.3134	-0.423965	-1.39375	-0.537312
EMP1	0.100672	-2.97936	0.479478	-0.475673	-1.49256	-1.39545	-0.0224007	-0.341091	0.251129	0.822632	0.0314803	-4.39642	-1.4988	0.856097	-0.951681	0.581135	1.48371	0.188837	0.795021	0.155684	0.444489	-3.60431	0.36698	0.69655	0.656991	-0.831788	-0.143737	-0.278936	-0.6795	2.11876	0.901639	0.246125	0.317267	0.31661	0.846069	0.511669	0.330359	-0.190202	-1.58826	-0.0106458	-1.4795	1.19174	-1.58215	-0.551833	-0.528661	-0.593853	0.0763857	-0.26367	-0.168599
CHST12	-1.23842	-0.807766	-0.671104	-2.11166	-1.61664	-2.29778	-0.483303	1.14132	-0.119504	-0.239479	0.45914	0.317484	0.435352	-0.829676	-0.59505	-0.0587924	1.01289	0.869558	-0.92627	0.43135	0.978239	-1.31824	-0.528109	-0.357055	-0.17001	0.763617	-0.964517	0.694764	-0.215428	1.40202	-0.430347	1.27974	1.15361	0.461475	1.01993	1.20613	-0.198329	0.182331	-1.18492	0.671239	-1.59999	0.520699	-0.835089	1.00453	-0.127782	-1.46397	-0.230662	0.418566	-0.56553
TACSTD2	2.14775	2.21107	3.36996	2.54637	4.19913	3.86875	-0.741027	-1.10204	0.732793	1.81659	-0.355854	0.0151138	-0.746721	-0.376884	4.30902	0.554301	-0.849314	-1.06819	-0.829308	-0.989476	-0.0736189	0.317582	4.15685	1.7128	-0.611003	1.25524	1.49048	-0.594295	-0.77364	0.430439	-0.47269	-1.1573	-1.26574	0.941255	0.371924	-0.982921	-0.552364	1.42902	2.99439	-0.89605	2.07895	-0.838275	4.53221	-1.02919	2.55043	1.47144	0.957544	2.59485	1.92104
B3GAT1	-2.86613	-2.26569	-2.15551	-2.37379	-2.1647	-1.59881	-0.74526	1.14103	0.715777	-1.64095	-0.292261	-2.24223	1.24966	0.998397	-3.1886	-2.08833	0.863313	0.666152	0.885213	-0.0772411	0.482446	-2.74672	-2.7547	-1.98253	-0.272042	-2.58787	-2.27446	-0.196932	0.561786	0.430982	-0.14535	0.224171	0.591874	0.695408	0.531704	0.341372	0.689298	-1.13942	-2.02575	0.654037	-2.96932	0.174328	-1.29852	1.24657	-1.95485	-0.0909426	-0.907151	-1.82098	-1.02174
EIF1	0.787655	-0.840938	-0.156926	-1.58716	-1.33512	-3.52069	0.837166	1.82514	0.932377	-2.45647	1.07067	-2.69913	1.08239	0.719641	-0.946775	-1.84645	0.279322	0.054894	0.668571	0.315428	-0.383918	-0.681524	-0.257933	-1.35076	-0.626501	-0.521134	-1.18896	-0.284982	-0.751911	-0.201905	-0.0899267	-1.35412	1.06182	-0.295972	0.861329	0.0466144	-0.114689	-0.695348	-1.42012	1.73695	-1.07089	-0.548063	-3.33433	1.04651	0.269938	-2.14868	-0.325718	-0.510641	-0.143835
CD160	0.618048	0.282426	0.165122	0.540054	2.3977	3.11216	-1.13588	-0.48008	-0.962916	1.98051	-1.12369	1.63177	-1.44228	0.525003	1.00991	0.484889	-1.16926	-0.711548	0.37042	-0.0196447	-1.17518	0.718898	-0.362688	-0.110289	-0.164961	-0.721438	0.431087	-0.59084	-0.128972	-1.32674	0.181047	-0.455307	-0.256632	0.00835558	-0.525684	-0.506967	-0.396473	-0.143999	1.32983	-1.49176	0.902143	-1.04101	5.94567	-0.549546	3.13662	-0.0861069	1.57018	0.625881	-0.258587
TNFRSF1A	-0.999624	-0.0177695	0.894345	-0.350579	-1.32118	-0.815366	-1.73989	-0.564547	-0.261208	0.403502	0.0697161	-2.81508	-1.79158	0.539468	-0.0614803	1.07038	1.18913	0.304557	0.205247	-0.824743	0.232948	-0.536173	0.595178	0.13572	0.23667	-0.387112	-0.707314	-0.963875	0.112339	1.01672	-0.12925	0.972435	-0.145304	-0.28376	0.682296	0.699775	-0.73128	-0.230949	-1.74309	0.708791	-1.92481	0.840036	-0.864867	-1.27131	-0.59143	-1.62705	0.824934	0.265647	0.0127964
CXCR6	0.0542423	0.712657	0.164399	1.17613	4.73906	1.92235	-0.76381	-0.0807241	-0.335391	0.714032	0.406921	0.527349	-0.405016	-0.3906	4.15369	1.15267	-0.391487	-0.174282	-0.945371	0.0225462	1.29975	0.370795	2.27805	0.79936	0.669828	-0.152489	2.01726	-0.648533	-0.619985	-0.692532	-0.345318	-0.45564	0.515438	-0.440973	-0.546808	1.87819	0.286816	-0.349661	2.75206	-0.743536	1.2414	-0.318673	3.97107	-0.581808	5.96838	-0.950147	0.665217	0.539543	0.0621861
RAB38	5.79491	-0.757772	2.58877	3.65804	3.64692	2.48564	-0.000843579	-0.106139	-0.0239757	1.4905	0.0933687	5.40398	-0.249529	-0.483131	4.62126	-0.140619	0.555437	-0.541632	-0.389746	-0.250332	-0.388828	2.53626	4.84518	2.61873	0.367688	4.53578	0.322635	-0.810666	-0.294771	1.04534	-0.338129	-0.390967	-0.674339	-0.377483	0.959955	-0.347597	0.300679	-0.630342	-0.230882	0.574718	1.90093	0.0168533	1.35895	0.00242768	1.64315	0.366523	0.540551	1.55701	1.28493
CYP27B1	-0.358822	0.66268	0.0606566	-0.2264	0.413136	-0.452741	0.178175	4.29187	-0.184782	-0.420761	-0.377815	-0.21446	0.42214	-0.274027	-0.0697495	-0.195666	-0.267021	0.045878	-0.482863	-0.456647	-0.235233	-0.0400619	0.683925	-0.0698693	-0.257154	0.239473	-0.326644	-0.352791	-0.576257	-0.271228	-0.669948	1.27276	3.48921	-0.143501	-0.718964	-0.152539	-0.315725	0.0252912	-0.416839	-0.466924	-0.204702	-0.170166	0.0474723	3.17669	0.479315	-0.232518	0.100446	-0.097394	-0.17114
ARHGAP25	-0.529692	-2.62277	-2.0582	-1.25959	-0.32583	-1.22028	-1.63748	0.329879	-0.471605	-0.523097	-0.0722112	-1.04513	-0.162231	0.127737	-0.932974	2.07948	-1.26414	-0.209598	-0.0217331	-0.828807	0.756154	-3.00196	0.897811	-0.287078	-0.107223	-2.21008	-0.520419	-1.28485	-0.143271	1.32765	-0.441047	1.00467	0.353318	-0.492288	-1.15365	2.17645	-1.01477	-0.230707	-0.35749	0.625682	-0.419514	-0.942139	-0.0814391	-0.137442	2.15621	-0.671431	-0.011043	-0.939315	-0.824756
IGFBP5	-2.12378	-2.30434	-2.5164	-1.35685	-1.15257	-2.28536	-1.37834	0.109736	0.666523	-0.190295	1.31162	-2.33094	1.16063	-1.45617	-1.15881	-1.05105	0.513895	1.50347	-1.35147	-0.785674	1.3566	-0.492288	0.765726	-0.587406	1.83204	-0.816277	-0.604842	1.31103	-0.290186	-1.24715	0.670687	0.292424	-0.472453	-0.946648	1.00677	0.99649	-0.686684	0.254572	-1.38897	1.91228	-1.37911	1.005	-1.6812	1.40615	-1.11389	-1.00196	-0.603467	-0.0667402	0.346731
DUSP6	0.144471	-3.96958	-0.859729	-0.223661	-0.573941	-0.00260226	-1.38107	1.51578	-0.673727	0.0609382	0.123296	-3.33097	1.02159	0.163116	-1.67765	0.347253	0.343736	0.982024	-0.0427827	-1.37053	-0.542985	-0.39481	1.55587	1.49623	1.30735	-0.210833	0.170296	-0.780903	0.680664	1.03282	-0.156769	-0.0460382	0.914182	0.72131	0.436682	1.16799	-0.891611	-0.244611	0.181874	0.117503	-0.0977343	0.68939	0.666149	-0.03154	-0.558413	-1.82099	0.624866	-0.800178	-0.544112
CLCN5	-0.752233	0.532977	0.388378	0.578529	0.0461407	0.347703	-1.12422	4.65931	0.528803	1.81906	3.06964	0.0695895	1.10154	-0.134078	-0.964575	1.09631	0.255666	1.02127	-0.198856	0.979552	0.573883	5.66084	-0.990785	-0.0471155	0.79267	1.28467	2.54707	0.715294	-0.454836	0.216664	-0.905739	1.14962	0.728961	0.972308	-0.649447	1.05934	-0.289076	2.45715	-0.56833	4.59055	0.160824	1.09987	-0.134623	0.978752	-0.21279	-0.391989	0.83567	1.90015	3.72543
ABAT	-3.44921	-4.05903	-3.81201	-3.02166	-3.12361	-3.35915	-2.56484	1.23311	0.939205	-3.14634	-0.750804	-3.30161	1.23923	0.184715	-3.01443	-2.56278	0.330132	1.55221	0.222713	0.789167	0.375936	-3.5125	-3.05882	-2.8665	0.523316	-1.37156	-0.781325	0.592787	0.567389	-0.381798	-0.175065	0.441035	1.05982	0.760832	-0.200837	0.123353	-0.155699	0.7968	-3.1975	0.600993	-2.00285	0.702121	-2.89427	1.42078	-2.82957	-0.162986	-0.946553	-2.1023	-1.62857
HIGD1A	-0.795006	-2.36077	-1.03317	-1.24234	-0.502585	0.284757	-1.56087	-0.991907	0.298209	0.0199182	-0.635833	-1.00518	-0.721404	0.769631	-0.393858	-1.74919	0.792511	1.27014	0.907397	1.08274	1.27823	-0.643956	-1.21889	-0.172012	0.959875	-1.03774	-1.33249	0.285245	0.0253655	0.139695	-0.906214	-1.23053	0.307516	-0.812508	-0.154986	1.4959	1.80444	-1.2454	-1.23889	0.380284	-0.812697	-0.0918548	-3.94284	-0.623122	-1.8937	0.879739	1.414	-0.226322	-1.27278
NOTCH3	0.609998	-1.10697	0.150221	-0.413645	-0.115343	-1.42518	-1.0924	-0.409875	-0.029128	0.0747834	0.151375	-1.98511	-1.03812	0.521893	-0.20229	1.18294	0.552488	0.0230198	0.858391	-1.54579	0.829683	-1.4467	0.643622	-0.251469	-0.221937	-1.87483	-0.474141	-0.207231	0.396057	1.21511	1.61777	0.552567	0.161435	-0.493228	1.10732	-0.283426	-0.507193	0.0260828	-1.18617	2.25087	-1.00469	0.754348	-0.271111	0.497295	-0.406705	-1.46414	-1.27804	0.0448415	0.857996
HDC	-0.0723818	1.14016	0.138599	0.201312	1.45122	2.43593	-0.604214	-0.770458	-0.924065	0.606813	-0.331564	-0.44301	-1.21735	0.0166051	-0.225017	0.345562	0.945122	0.0190317	-0.041213	0.257093	-0.449375	0.140553	1.49986	-0.0259345	0.0711871	-0.716103	2.91039	2.47022	-0.416432	-1.06634	0.0311111	-0.691376	-0.577732	0.275471	-0.193232	-1.0374	-0.323915	-0.564918	0.289473	-0.0406914	2.12657	-1.28001	5.92324	-0.977178	4.19366	1.64416	0.5039	-0.0727509	0.120714
FAM134B	-2.35899	-2.63346	-2.3717	-2.81516	-0.883589	-2.02272	-1.37063	-0.795483	0.737768	-1.55104	-0.313242	-2.5273	-0.999676	0.115431	-0.853366	-1.00473	0.579264	0.72032	0.227493	-0.456686	1.21633	-2.13642	-1.97224	-2.34738	-0.210501	-2.7084	0.199459	-0.27285	-0.463335	-0.285637	-0.512727	-0.620823	0.0987556	0.232582	1.09001	0.225716	0.627983	-1.36947	-1.48325	1.20112	-2.31168	1.11668	-1.68116	-0.0258088	-2.50569	-0.047364	0.308715	-0.314718	0.164417
PTGS1	-2.19185	-1.75068	-1.70942	3.84064	-0.992269	0.751635	-1.42112	-0.764801	0.0989534	0.117622	1.02927	-0.960868	-0.845371	-1.41158	-1.0072	1.00983	0.452658	0.667595	-1.17033	-1.14855	0.487996	-1.34198	-0.854279	2.92172	0.5374	1.11625	-0.603807	-1.45013	-0.567421	0.989457	-0.809069	0.575477	-0.58073	-0.893395	-0.135455	2.30969	-0.522232	-0.689631	-1.41716	1.06958	-1.00736	-0.538913	-0.876348	-1.16218	-0.581993	-0.593791	0.549033	-0.577329	-0.647839
UPK3A	0.471626	0.329067	-0.288551	-0.924647	2.31662	0.118644	-0.127835	0.408081	-0.68049	-0.139301	0.132882	-0.667619	-0.592989	-0.206895	0.502236	-0.249568	0.248469	-0.928242	-0.0513996	0.919025	-0.893848	-0.21799	-0.03946	-0.549616	-0.486796	0.887749	1.13572	-0.500286	-1.27052	0.115056	-0.371949	-0.742503	-0.267748	0.299431	-0.275246	0.181806	1.61902	0.192671	3.03733	0.468654	1.98816	-1.16291	2.28608	-0.45641	0.445619	0.710964	-1.0225	0.0147248	-1.48499
COL5A3	-2.2399	-1.80417	-2.50174	-0.788025	-1.7388	-2.12479	1.82254	-1.14753	-0.131853	1.58803	1.22538	-2.12833	-0.731208	-0.540067	-2.05608	1.24226	-0.830762	0.395996	-0.676084	-0.664192	0.332539	-2.17172	-1.39456	0.00544999	0.691025	-2.15863	-1.36179	0.272662	0.79757	0.572536	-0.731949	-0.0310094	0.59142	0.432432	1.80693	0.67122	0.0396976	0.753947	-1.74284	0.170282	-1.80951	0.669247	-1.04596	0.0216728	-1.98967	-0.629437	-1.07307	-0.212136	0.33619
YBX2	-1.11245	0.59178	4.80937	0.749352	2.98702	2.45512	-0.313515	1.46939	1.07711	0.302677	-1.14319	0.793585	-0.644786	-0.0770847	-0.539548	0.680456	-0.544979	1.00149	-0.300749	3.75838	0.0524526	4.84079	-1.39887	4.26753	-0.262725	1.78967	1.54531	-1.09419	0.221333	-1.12396	1.58556	0.262829	-0.31857	1.52432	-0.00125763	-0.0624297	-0.122721	0.632652	1.07089	-0.608492	1.4694	0.619781	4.26139	-0.786923	0.91969	-1.68781	-0.119444	-0.776428	-0.207852
HEY1	-0.271037	-1.86232	-3.84688	-5.10477	0.253731	-3.24414	-3.09563	0.0691929	0.933013	0.630378	0.642712	-1.42789	0.0538314	1.02092	-0.0899807	-0.867074	0.515991	-0.556233	1.09881	0.75028	0.371306	-4.68299	0.00489608	-3.4093	0.54742	-1.04315	-2.92863	-0.304972	-0.6012	0.993726	-0.433614	0.0932537	0.595075	0.20998	1.03385	-0.753471	-0.141004	0.585683	-3.1698	-2.15739	-1.81405	0.285568	-3.14377	1.00118	-1.17379	0.0700423	0.246125	-0.312067	-0.155764
KLF5	5.32331	4.19159	2.98523	4.96899	2.82462	1.91092	0.0541874	-0.242241	-0.398642	-0.239028	-0.158533	0.0814278	-0.385226	-0.327612	3.92782	-0.250503	1.64939	-0.624779	-0.178085	-0.623818	-0.414338	2.92181	5.68808	4.29771	-0.000602499	2.23342	5.02146	-0.459528	-0.593907	-0.16463	-0.123106	-0.722827	-0.281081	-0.191419	0.651321	-0.262096	-0.361023	0.325835	1.45169	-0.0895542	2.50822	0.373495	1.82555	-0.528982	3.39267	-0.165958	-0.00289898	0.586163	0.576253
COL4A4	-0.737779	1.51892	-0.0641323	-0.719841	1.19011	1.71675	1.84618	-0.414155	5.60218	-0.248102	-0.584125	2.01892	-0.579758	0.340409	0.454823	-0.720911	-0.822932	3.95746	0.326452	3.92426	0.873434	-0.347752	0.790152	-0.182421	0.0791877	-0.127124	-0.146849	-0.40019	-0.715186	-0.919925	0.28562	-0.00941021	3.84001	-0.676111	-0.513732	-0.564666	-0.1288	0.163139	-0.707097	-0.435296	-0.940341	0.6089	4.1221	2.51016	1.13573	0.398594	-0.682864	-0.360903	-0.255911
RBMS3	0.143417	0.945024	0.934506	1.42986	0.894687	2.17111	-0.756341	-1.10191	-0.601243	0.942835	-0.067835	0.655406	-0.968837	-0.0578414	0.880052	-0.125626	-1.01145	-0.844177	0.438756	-0.588197	-0.11354	0.910504	-0.663601	1.91923	0.840647	0.320318	0.782981	0.136697	-0.0350872	0.00521597	0.16032	1.21932	0.722808	-0.880715	1.09056	-0.580822	-0.391686	-0.196262	0.313604	-0.135643	-0.841304	0.0822014	3.75705	1.22885	1.46454	0.435719	0.217263	0.0812605	-0.937648
SDCBP	-2.13842	-2.95579	-0.148324	-1.41314	-1.99275	-1.33856	-1.81075	0.712522	0.102732	-0.556248	0.752085	-4.64199	0.697218	0.167995	-2.75376	-0.0059685	-0.0245468	0.110002	0.488073	-0.0670734	1.46984	-0.485572	-1.27543	-0.57786	0.705549	-0.366234	-1.14885	0.52804	0.0921303	1.21705	0.0833683	0.576994	-0.394832	0.324997	1.0024	0.668548	-1.62093	-0.172896	-1.95798	1.43714	-1.80362	1.23653	-3.22337	0.631014	-0.345041	-1.4391	0.423732	0.46493	1.04271
NCR1	0.0353551	1.31088	0.261555	0.609745	1.27328	3.92428	-0.412643	-1.31187	-1.16498	1.75807	-0.854452	1.41876	-1.09936	0.115472	-0.392247	-0.379815	-0.663902	-1.07399	-0.584291	-1.21063	0.274555	1.15001	-0.423887	0.198729	-1.45296	-1.14909	1.15368	-0.469974	-0.377434	-0.91535	-0.42743	-1.33804	-1.48833	0.906515	0.279568	-0.600819	-0.284537	2.00681	0.281519	-1.17911	-0.475737	-0.123335	4.18017	-1.29009	0.382272	3.05852	0.881392	0.40729	1.61463
FOXP3	1.22487	0.316522	0.223249	0.081502	0.29933	0.834386	-0.889071	0.00350957	-0.843389	-0.0403951	-0.264256	2.12158	-0.257925	1.26146	2.24376	0.292561	-0.377629	-0.506744	0.867129	-0.0165862	0.674106	1.72649	0.486465	-0.209005	-1.23373	-0.940076	0.751134	0.135929	0.4319	-1.37109	1.6269	-0.459964	0.394759	-1.64906	0.018128	-0.125768	0.532892	0.286716	2.33336	-0.345806	1.18694	0.638129	1.47466	-0.125239	0.337226	-1.52254	-0.574096	-0.751965	-1.11345
CA2	-3.43925	-4.33149	-2.64148	-3.24232	-1.3222	-3.05675	-2.2581	-0.534633	0.403192	-0.460465	0.551559	-1.4581	-0.753372	-0.500264	-0.159987	-1.29212	-0.619065	0.357677	-0.417796	0.412592	0.010087	-2.2121	-1.84844	-2.49821	1.17506	-1.52776	-2.56758	0.680682	0.802436	1.15628	0.944931	-0.595215	0.422917	0.422124	-0.461596	0.450152	0.0709914	-0.786395	-2.40238	0.842276	-3.06784	0.62605	-3.1825	0.291643	-2.709	-0.423533	0.417944	0.561246	0.164741
CD27	-0.227012	0.269376	0.321122	0.630276	2.18049	0.925357	-0.228379	-0.927241	0.233701	0.204619	-0.389446	11.6069	-0.842978	0.188964	2.41421	2.52068	0.308153	0.500268	0.570015	-0.0669561	0.447859	0.326806	3.7419	0.459707	0.405572	-0.660673	4.95918	-0.954236	-0.683494	-0.865139	0.0774831	-0.316602	-0.439788	-0.590917	-0.858133	2.47449	1.28224	-0.260831	3.18324	-1.15861	2.46506	-0.686854	1.62098	-0.687688	7.05259	1.10417	0.424531	0.424571	-0.335805
ENC1	-3.42037	-4.02769	-0.192848	-1.10577	-2.04729	-1.27373	1.21821	1.9055	1.70856	-0.138267	0.256487	-0.65351	1.7788	-1.46934	-2.13841	0.422688	-0.63584	0.221662	-1.53982	-0.065472	0.106051	-1.25713	-1.25366	0.700852	0.605236	-1.01635	-0.121421	0.436382	0.137432	0.0568241	-1.10716	0.0669471	1.33923	1.14632	0.741404	-0.273161	0.517586	0.379447	-2.73086	0.669624	-2.0104	0.808649	-2.56788	0.545586	-1.24397	-1.06036	-1.00893	0.26088	0.635098
ACP5	2.02924	-0.471998	1.89574	1.09725	3.70218	1.4341	-0.209665	-0.554833	0.00993046	0.0203751	-0.436686	0.814699	-0.426567	-0.21464	0.933059	2.70866	-0.506473	-0.415454	-0.407582	-0.483516	-0.406335	1.07543	2.56714	3.28662	-0.370203	0.109272	3.00065	-0.616691	-0.563234	-0.102491	-0.225996	-0.879711	-0.607684	-0.792933	-0.129793	0.0976976	0.0295191	-0.141964	1.72068	-0.797166	2.13895	-0.203969	3.69537	-0.78476	4.30613	0.0593413	-0.161694	1.95687	1.75206
DAPK2	-1.39868	0.19897	0.750655	2.3714	1.79717	2.53256	-0.211125	-1.05101	0.125658	0.16887	0.122728	-1.26262	-0.0385178	-0.544079	-1.1381	1.56024	-0.20719	1.88879	-0.94018	-0.246855	0.316194	-0.861285	-0.442622	-0.737975	-0.0775241	-0.976954	2.29507	-0.146759	-0.897238	-0.995374	-0.483185	0.176768	0.14898	-0.240646	-0.903219	-0.190768	-0.737428	0.305383	0.374804	0.132566	-0.536691	0.0766099	5.23496	-0.862003	1.76222	-0.55695	-0.313939	-0.859076	-0.348722
LIME1	-0.711835	2.56788	0.852758	5.2128	0.776113	1.18593	2.39246	0.0455123	-0.96405	2.04731	-0.343886	7.57554	-1.09019	0.500958	-0.644642	0.687182	0.127345	0.189082	0.186583	-0.257489	-0.17218	1.46663	-0.0928702	0.173	-0.859715	4.18432	3.20763	-0.561171	-0.881614	-0.128561	-0.273833	-1.18095	-0.601676	-0.828468	-1.67251	-0.51962	0.421459	0.15767	1.21526	-1.15419	0.95956	-0.417387	3.11292	0.101899	3.53553	0.272911	-0.559302	0.388134	0.249064
ELMO2	-1.99362	-1.84794	-0.31441	-0.790131	-2.60288	-2.55928	-0.176695	1.81882	1.55709	-1.71573	-0.0906069	-0.479603	0.575248	0.560664	-2.89705	-0.432405	0.150375	1.39411	0.513053	-0.687601	1.34284	-0.773768	-1.6556	-0.590204	0.559825	-0.488186	-0.606968	0.471483	0.142942	1.02583	0.413291	0.025598	0.962006	0.614515	-0.501417	1.30565	-1.39183	-0.000944169	-3.09077	1.08016	-2.16981	-0.650588	-2.93912	2.0748	-1.20471	-2.10155	-0.447521	-0.77737	-0.517634
CDC25C	3.17073	4.13489	5.00512	1.75438	0.857443	0.867648	1.8502	1.74651	2.36487	0.326597	-0.730399	3.03758	3.97474	-0.447275	1.34251	0.274149	0.310028	0.326077	-0.757545	1.81912	0.980045	3.08281	-0.173789	-0.914718	-1.35458	2.53126	-0.185578	0.877087	0.652859	0.856174	0.465346	0.324424	0.821253	0.398402	-0.739777	1.32139	2.17002	-0.269143	2.08651	0.523489	1.41604	-0.38802	-0.523237	1.41432	-0.832243	1.49931	-0.972521	1.19856	0.434881
NCR2	-0.75053	1.1423	0.401936	0.538548	5.4147	2.58252	0.215343	-1.55899	-1.60538	1.66183	-1.41734	1.68063	-1.26969	-0.409427	-1.80863	0.426493	-0.952641	-0.889313	-0.524405	0.360933	0.522719	1.31916	-1.00054	0.653156	-0.159679	-1.30786	0.465854	-0.812157	-0.173192	-1.23555	-0.266599	-0.0612958	-1.23819	-0.360317	0.414868	-0.831216	0.508106	1.84074	-0.210369	-1.01917	-1.35831	-0.030567	5.66041	-1.33903	1.32479	2.06739	-0.107872	0.747614	-0.448788
HS2ST1	-2.26149	-1.14414	0.499165	-1.54025	-1.72701	-2.37971	-0.33627	2.16988	1.11874	-0.441571	0.95299	-0.109254	-0.0641103	0.805129	-1.34802	-0.0869944	0.565204	1.58101	0.733047	0.356754	0.485484	-0.833206	-0.599538	-1.03233	0.971264	0.253118	-1.25843	0.0443924	0.238266	0.900111	-0.517098	0.283237	1.28401	0.0394624	1.00259	0.577222	-0.0705928	-0.492419	-1.02404	0.378805	2.30633	0.00151332	-3.27312	0.584966	-1.86126	-1.10773	0.463294	-0.409063	0.0276965
DYNLL1	-1.24352	-1.07084	-0.81922	-1.78219	-0.872865	0.190549	-0.963779	-0.373907	0.53088	0.991157	-1.06691	-2.12122	1.13588	-0.278519	-0.564258	-0.0857569	0.39506	-0.444017	-0.284495	-0.0571808	0.932947	-0.120349	0.56196	-0.225438	-0.334209	-0.297979	-1.13283	-0.140762	-0.45931	0.233578	-0.490394	-0.363899	-0.149789	-0.361827	0.46958	0.911474	1.22168	-1.52276	-0.695836	0.925644	0.0324378	0.101511	-5.8519	1.51251	-1.89878	1.49996	0.399024	0.530045	-0.0753983
NKG7	0.828367	-0.373247	-0.865079	1.27749	2.33001	0.675461	-0.751444	-0.486502	-0.825412	1.50506	0.468519	-0.635612	-0.980323	-0.702989	1.15209	4.34556	-0.376581	-0.957453	-0.769422	-0.96975	-0.00617602	-0.396085	3.40023	-0.0191262	-0.520626	-0.679957	2.0477	-0.573743	-0.543599	0.317953	-0.0632764	-0.180929	0.866353	-0.564186	-0.544987	2.8826	1.43311	-0.607625	2.25669	-0.696465	3.19307	-0.537996	2.56054	1.20885	5.36366	0.863497	0.831828	0.709964	-0.291743
ITGA2B	0.18339	1.52465	0.241849	0.456461	0.947111	2.29162	0.743257	-1.29199	-0.453564	1.05826	0.0146486	0.691414	-0.999777	0.186694	-0.0493818	-0.581906	-0.215771	-0.867241	0.780276	0.101134	0.780565	0.765473	0.379036	0.759628	-1.40258	0.00728437	0.400866	0.961317	0.246961	-1.49247	0.0913535	-0.862354	-0.989197	0.994669	0.0144909	-1.88425	0.457956	0.864579	3.24213	-1.26569	0.371771	1.64118	2.82228	-0.357747	1.20055	0.622931	-0.772423	-0.150952	-0.878001
DAPP1	-0.424531	-0.310396	2.3584	0.468207	3.37882	2.19386	0.818322	-0.599388	0.00172111	0.138257	-0.449116	3.11656	0.837239	-0.322633	-0.33536	1.48141	-0.916255	1.42603	-0.924184	0.821738	1.7306	0.62831	2.82742	2.3074	0.488788	0.141199	-0.710536	-1.04067	-0.746904	-0.0637739	0.870225	1.8056	0.300861	-1.22335	-0.282624	0.610054	1.52867	-0.0103776	-0.911766	-0.138123	-0.292483	-0.240032	5.09818	0.0772865	2.68401	-0.396099	-0.555747	-1.54173	-0.250528
PHLDA1	-0.673569	-2.76906	0.752065	-1.76214	-1.69654	-2.56041	-0.949077	-1.71875	1.27517	-0.833853	-0.382126	-2.5001	1.71316	2.79284	-2.57477	0.0943532	0.398718	0.745154	2.79586	-0.0194927	-1.10065	0.78369	1.05426	-0.22029	1.25984	0.559542	0.290263	-1.00809	-1.33443	0.936393	-0.840642	-0.235701	-0.405186	0.231549	0.667559	-1.35086	-0.223888	-0.942135	-0.432204	-0.00389575	0.217817	1.44018	-1.74428	2.29676	-1.81453	-0.734775	-0.0902193	-0.470903	-0.354405
CDH3	3.05237	-0.168894	7.37561	1.59996	1.16344	1.49835	-0.314492	-0.28443	3.19052	-0.532531	0.29608	-0.364715	0.098052	-0.531396	2.82937	-0.110277	0.0254857	0.237599	-0.935579	-0.232521	-0.298976	-0.064391	5.89076	3.99095	-0.243498	3.05507	3.23601	1.03032	-0.730243	-0.123804	-0.745143	0.455334	-0.672757	-0.555336	0.343163	-0.436679	0.44363	0.329062	-0.492098	-0.432064	1.95212	2.01743	0.841128	1.10165	2.01859	-0.956544	0.663566	-0.134808	-0.278715
ETS1	-0.00163063	-0.827235	3.88848	-0.0388376	0.873654	0.129192	-0.268274	-1.57609	0.0976493	3.29843	0.790159	5.65228	0.472664	0.768575	-0.503954	1.49262	-0.57129	-1.20472	-0.582171	0.571841	0.634727	-0.437155	-1.64266	0.163321	-0.956612	3.52596	0.985215	1.30655	-0.0810663	0.506666	-0.532468	-0.0443874	0.0126202	0.365019	-0.777288	-0.248919	2.13986	-0.849594	0.409905	-0.17088	-0.319177	-1.26659	1.1599	-0.00139224	0.104121	0.287959	1.32268	0.631218	0.250411
ACTN4	-1.99192	-0.871614	2.68704	2.25308	-2.38406	-3.31551	0.0173524	0.364493	-0.0878274	-0.627458	1.0885	-1.23693	0.1439	-0.0450781	-2.92931	0.0667126	0.499946	0.101445	-0.0713505	-1.29109	0.454684	0.726799	-0.574536	0.276074	0.255845	1.37059	1.06476	-0.492751	0.543221	0.821646	0.111763	-0.11025	0.310194	0.28047	1.70258	0.111256	-1.394	-1.16239	-2.11898	1.01049	-1.92644	0.286064	-0.334829	-0.126703	-0.926574	-3.18408	-0.188518	0.541789	1.27297
RDX	-1.56692	0.0742378	-0.720733	-0.961621	-2.19821	-1.27969	-0.600617	2.17259	1.61084	-1.93452	0.342882	-0.920856	1.07343	1.28522	-1.1745	-2.29808	0.074225	0.44731	1.40061	0.0939755	1.44365	-1.27691	-2.8827	-1.28077	1.40884	0.524838	-3.09058	1.52906	0.263447	2.16727	0.74903	0.595882	1.27224	0.180912	-0.176777	0.266466	0.623338	-0.383156	-2.07025	1.4121	-1.44016	0.847365	-3.6292	0.362301	-2.80015	-1.2628	-0.504746	-0.23125	-0.0461392
PSMC4	0.0277154	1.2937	1.00016	-0.957273	-0.579856	-1.82754	-0.581754	1.2159	0.934554	0.0771507	-0.196586	-0.0249719	0.0399234	2.31121	0.0531479	-0.282636	0.193119	0.239987	2.18977	0.286141	0.133481	-0.573815	0.0831312	-1.86208	0.0547053	1.23034	-0.540446	0.0741144	1.61528	-0.0865463	1.06857	0.116609	1.36593	-0.264728	0.942519	1.1678	0.862724	-0.467243	-2.22162	0.857432	-0.225571	-0.264176	-4.95367	0.631639	-0.948821	-2.21615	-0.238193	0.143246	-0.323697
TLR8	-0.296249	0.291027	-0.24551	0.70122	1.42646	2.03118	-0.441378	-0.588894	-0.653478	0.164781	0.847946	0.164871	-0.177923	-0.571428	-0.400503	2.60333	-0.0150965	-0.832628	-0.808204	-0.33751	0.904433	0.581535	0.322913	0.884745	0.363369	-0.896283	0.675161	-0.690437	-0.203294	1.68667	-0.169424	-0.245468	-0.0335544	0.0175648	-1.21581	1.15724	0.499686	0.882599	0.935198	-0.479975	0.321026	0.0310628	2.23139	-0.533224	4.70707	0.338284	0.978597	0.594843	0.703966
TXNDC3	0.450312	1.67252	-0.262062	1.23816	2.132	4.22108	0.149899	-1.10217	-1.24544	0.983523	-0.015629	0.879013	-0.690529	-0.555115	1.4899	4.01355	-0.406677	-1.07285	-0.508982	0.780401	0.831564	0.177011	-0.77415	6.47764	-0.632449	-0.925377	0.0349711	-0.912296	-1.33093	-0.831588	-0.819508	-0.555035	-0.955716	0.592859	-0.237658	-0.863912	-0.798895	0.0774948	0.600933	-0.887317	0.661505	-0.104432	2.30867	-0.530365	1.10369	3.63609	1.37908	-0.931896	-0.279551
BCL2L1	-1.34399	-1.57067	0.791041	-0.0490395	-1.30519	-0.907129	-0.79851	2.94262	0.434268	-0.542031	0.393652	-0.45021	-0.451468	1.08426	-0.192971	-0.12108	0.933444	0.239939	0.726472	-0.459086	-0.0664314	1.53709	-0.772519	1.91659	0.323163	1.44289	1.88139	-0.469992	0.397507	3.3139	0.975621	-0.794631	-0.0625831	-0.0985795	-0.521912	0.808391	-0.714385	-0.47141	-1.11605	0.223715	0.0361958	-0.321777	-0.820153	1.91849	-0.423301	-0.989205	0.101708	-0.782862	-0.695415
SIRPA	-1.34303	-2.01779	-1.96376	-1.74101	-1.66949	-1.5785	-2.40342	1.31	0.636752	-0.826907	1.01517	-2.18486	-0.539593	1.90432	-2.06803	0.312459	-0.00777811	0.280705	1.79274	-1.05363	1.25824	0.559294	-0.371933	-1.11071	0.371525	-1.08003	-1.72003	-0.122164	0.00551463	2.13126	0.941069	-0.276309	0.302316	-0.684843	-0.709081	1.13029	-1.39842	-0.690185	-1.86289	1.12349	-1.8087	-0.908457	-0.572078	1.57665	-0.896926	-1.58346	0.443452	-0.385491	0.0148338
EMP3	-2.74867	0.0284426	0.449472	-0.9535	-1.25015	-2.07836	-1.56695	0.758382	0.450213	0.520832	0.491253	0.15195	-1.40944	-0.305816	-2.54778	0.633642	1.07493	0.0554317	-0.375867	0.030321	1.0627	0.889552	-1.85283	-0.365376	0.38013	0.601895	-0.423001	0.180971	0.354274	0.889579	0.93843	0.165842	0.178802	0.276941	0.92756	1.0767	-0.125736	0.480032	-2.39819	0.639981	-1.77337	1.13054	-0.441245	-1.51498	-0.0972693	-0.879569	1.02427	0.194771	-0.1104
AQP3	0.442361	6.88195	0.902659	1.7159	0.812398	1.87874	-0.284935	-0.373986	-0.604584	0.679932	0.217215	0.402094	-0.439588	-0.128676	3.11803	-0.379997	0.450269	-0.115076	-0.34697	-0.351828	-0.124425	-0.261712	5.72842	2.12362	0.308418	3.089	0.568647	-0.668456	-0.53988	0.0639769	-0.446358	-0.186862	-0.484279	-0.35364	1.20516	-0.231232	0.289783	0.0410215	0.661802	-0.490399	0.869964	-0.594471	2.91065	-0.377916	4.74977	0.266451	-0.143063	0.363117	-0.0777797
IGKC	1.35055	-0.574418	-0.430335	2.95595	4.08312	0.146375	-0.416183	-0.396174	-0.385666	-0.238999	0.134613	-0.168623	-0.447738	-0.178131	4.26315	0.719426	-0.247971	-0.512342	-0.302846	-0.32717	0.271512	-0.302558	4.55885	-0.421865	0.206779	-0.476734	4.87124	-0.700691	-0.434187	-0.567614	0.42343	-0.360518	-0.431565	-0.518549	-0.518058	1.16167	-0.191517	-0.157989	4.92669	-0.53379	3.87984	-0.256112	0.830305	-0.445537	5.3978	-0.395665	0.844688	-0.180289	-0.27297
HLA-DOB	2.59487	0.103614	1.72635	4.21773	3.58007	1.12406	-0.608541	-1.68125	-0.355267	-0.151254	0.0825294	6.5068	-1.07469	-1.46406	1.82852	1.01194	-0.376603	1.34484	-0.666808	0.624794	-0.354528	-0.852661	2.70036	0.179781	-0.555098	-0.559209	3.62612	-0.162474	-0.768328	0.712318	-0.256041	0.175838	0.803459	0.0415796	-0.911622	2.38813	0.183736	0.371769	2.37035	-0.331857	1.69388	-1.05351	1.78777	-1.21579	6.79296	0.0656005	0.69854	-0.0632615	-1.03611
CRTC3	-0.366956	2.29941	-1.03187	-0.666376	-3.70893	-4.16068	-0.137081	0.535079	0.82177	-1.46332	0.939024	-1.12393	0.392419	0.101616	-2.81662	-0.677741	0.0248438	0.473002	0.520768	-1.41403	1.64411	-1.05568	-0.17211	-0.0940609	0.232462	-0.243677	-0.569418	-0.155956	-0.847875	0.473407	-0.297111	0.320774	-0.180412	1.0951	0.337819	0.10458	-0.887168	0.844455	-2.82779	0.764568	-0.985734	0.649256	-2.42468	-0.182328	-0.543465	-2.25439	0.355857	-0.794271	-0.106421
SIGLEC6	-0.295437	1.47261	0.843153	0.66061	5.09012	4.41265	0.156749	-0.171515	-0.626868	0.657374	-0.608634	2.11192	-0.708676	-0.708138	0.281254	0.298134	-0.441078	-0.0073231	-0.567326	-0.383001	0.199695	1.14507	0.414289	0.38194	-0.315694	-1.13157	0.388246	-0.0342122	-1.03241	-0.698631	-1.75602	-0.173863	-1.19983	0.971183	-0.695769	-0.565803	0.297077	2.17078	-0.3284	-0.140375	1.09745	-0.21439	6.86293	-0.952124	2.94577	0.990886	0.715977	0.179326	0.0979704
PNPLA6	-3.02804	-1.439	0.753	-1.51574	-2.18274	-1.72719	-2.08399	1.1958	0.67031	-1.52632	-0.277815	-0.837263	0.491547	0.944728	-2.9247	0.169119	-0.176579	0.540711	0.965735	-0.280238	0.694781	1.0417	-2.75971	-1.08084	0.519128	-0.521481	-1.43424	-0.192409	0.793332	1.69076	0.859515	0.886783	0.953233	-0.176223	1.22188	0.988974	-1.31465	-1.04937	-3.42832	0.768618	-2.25795	0.148871	0.680645	1.3344	-1.1178	-2.08819	-0.321213	-1.63458	-1.04529
VIM	-3.14245	-1.06297	-1.93952	-0.598443	-2.23671	-1.2542	-0.389315	0.794677	0.533311	-0.519369	0.890321	-1.21137	0.328927	-0.301661	-2.79271	0.335625	0.806987	0.19382	-0.259212	-0.535435	1.00638	0.56112	-1.82965	-0.341539	0.716886	0.263802	-0.824628	0.296232	-0.348028	0.848528	0.223561	0.588829	0.251151	0.835302	1.03853	0.962795	-1.00638	0.201746	-2.18839	1.05248	-1.75389	0.363429	-2.87409	0.143478	-0.922637	-2.06509	0.0213783	0.475176	0.818768
BRIP1	2.70796	4.13891	4.76912	2.82913	0.565825	0.388738	5.4842	5.57219	3.16771	0.289354	0.0396126	3.73576	5.18831	-0.320392	0.151311	0.614871	0.0250952	0.0431608	-0.0987318	-0.0243798	0.0231484	3.22021	0.330219	0.427512	-0.61106	7.42672	-0.448341	-0.128134	0.760967	0.019524	-0.527674	-0.700267	0.162671	1.12905	-0.813511	0.699396	-0.507885	-0.0398037	0.225014	0.532593	0.965079	0.208783	-0.770906	3.2023	0.729444	-0.0668315	-0.353789	0.0425647	1.26352
PDCD1	0.132604	-0.112932	0.343506	0.405752	0.652992	2.61451	-0.455027	-0.763258	-0.759975	0.120953	-0.550545	2.29616	-1.14936	0.747354	0.586546	-0.160047	0.746367	-0.661449	0.159894	0.102279	1.02337	0.200326	1.09865	0.366321	-1.15178	-0.231161	1.14695	-0.868334	0.101217	-1.23507	-0.684029	0.601461	-0.354603	0.11248	-0.0270502	-0.336915	-0.782822	-1.38089	3.32284	-0.556077	1.67305	1.45131	4.21983	0.2535	1.56233	-0.227304	-0.282312	-0.459834	-0.881443
LONRF3	-0.893992	3.84721	4.14664	-0.323902	-0.709198	0.942766	1.30905	0.402507	-1.15158	1.0655	1.7354	0.832294	-1.51154	0.201167	-1.21491	-0.581639	0.920868	-1.22411	0.928229	-0.633791	0.0560025	3.2316	-0.489079	0.420392	-0.386547	0.719876	-0.579968	-0.619777	-0.515312	1.10428	0.409468	-0.870261	-0.337061	1.39089	0.121892	0.16788	0.629052	-0.966426	-0.73006	2.58425	1.0739	-0.361712	0.209714	0.0425859	-0.0579965	0.565107	1.95508	1.48529	1.08501
ABCB1	-1.47929	-1.5627	-1.65911	-1.48917	-1.57602	-1.59432	-1.7707	0.343086	0.902321	-0.495891	-0.249108	-0.438298	0.810723	1.82399	-1.64498	-0.25796	-1.32763	1.0491	1.54932	-0.543426	-0.203724	-0.954161	-1.44666	-1.58919	0.614051	-1.11432	-0.11525	0.96919	2.14911	0.137447	0.817592	0.846641	1.7799	-0.188745	-0.868346	1.98942	-1.14231	-1.01757	-1.71955	1.92265	-1.55147	-0.436799	-1.73144	1.17535	-1.24886	-0.495605	-0.567606	-1.39053	-0.979044
UBASH3A	0.446425	3.18413	0.41294	0.292205	1.26363	1.21547	-0.206535	-1.04201	-1.13361	-0.219891	0.310893	-0.461088	-0.707313	-0.407157	0.534542	1.32619	-0.723879	0.0692969	0.538585	-0.000631949	-0.195382	-0.550294	0.716215	-0.0517998	-1.3145	2.31698	2.31106	-1.33295	-0.192362	-0.854779	-0.160237	-0.0373003	-0.542786	1.35223	-0.777822	13.1389	0.833977	0.63601	0.637395	-1.18421	1.55208	-1.04757	3.23513	-0.64995	5.0723	0.451345	0.523332	-0.676475	0.493489
LGALS1	-2.7706	-1.6049	1.10038	0.270904	-0.354279	-1.16725	-0.146048	-0.416957	0.136311	1.30948	0.621295	0.351934	-1.8408	-1.29846	-1.35854	1.08292	0.808686	0.210113	-1.29837	0.0036935	1.40421	1.42786	-0.669788	0.871297	0.544325	0.884276	0.24179	-0.141661	-1.32047	1.01394	-0.0892554	0.376751	-0.458136	-0.40729	1.20325	0.941734	0.938924	0.491229	-1.03248	0.546172	-0.522016	0.328925	-1.74797	-2.04292	-0.3703	-0.271758	0.34178	1.00179	0.547567
GATA2	1.28759	4.66836	1.56787	0.145262	0.355528	0.391821	0.820968	1.87388	-1.23555	-0.0388421	-0.20359	0.494676	-1.09795	0.760527	0.857925	-0.865843	-0.698175	9.1535	1.02558	0.0741325	-0.311071	2.35315	0.0791308	-0.43142	0.0687796	2.41022	1.23528	-0.147847	0.195195	-0.755164	-0.740907	-0.0707009	0.510499	-1.23004	0.645784	4.57376	-0.592957	0.215353	-0.489336	-1.02985	4.10131	-0.0156877	4.99305	-0.51629	1.24319	-0.393518	-0.410643	-0.409972	-0.973527
CLTB	1.55587	-0.609658	0.701416	-2.6263	-2.87083	-2.37972	-1.21591	0.857131	0.480805	-1.07265	0.226104	-1.79282	-0.215008	-0.423928	-1.90839	-1.09382	0.226093	-0.0763043	-0.441264	-0.215801	0.368113	-0.502819	0.968078	-0.407447	0.350877	0.547562	-0.694293	0.557227	0.205369	1.04585	-0.181904	-0.162876	0.305929	-0.166589	-0.116942	1.16824	0.632527	-0.913346	-2.96415	0.243619	0.254618	-0.289659	-1.166	1.28027	-1.84389	-1.20901	-0.529199	-0.310048	-0.773817
CD96	1.11256	-0.0593836	-0.381873	0.0802397	0.404752	1.73524	0.228187	-0.603159	-0.724803	0.482559	-0.600487	3.00826	-0.825291	-0.750712	0.302853	1.82036	0.150272	-0.347516	-0.390032	0.00855483	0.561739	-0.123252	3.25325	-0.854223	-0.173911	2.91989	0.897104	-0.684929	-0.37069	-1.17808	-0.526108	-0.980806	-0.623292	0.943562	0.00666401	0.329984	-0.838664	2.20081	0.520687	-1.18538	2.34795	-0.763192	2.00255	-0.0527927	7.48504	1.30072	0.785563	-0.276872	0.649705
TRAF1	-0.338705	0.0235192	0.48479	-0.226946	0.163247	0.696473	-0.519135	1.11505	-1.13989	1.1125	0.453784	9.88254	0.102942	-0.676885	-0.421146	0.492959	0.303647	0.42537	-0.443792	0.98604	0.701311	0.0473356	-0.478633	-0.228088	1.89714	0.0997219	-0.227044	-0.797303	-0.970872	2.31943	1.91658	0.714083	-1.05047	-1.12087	1.90636	0.345608	-0.569906	-0.238377	0.746695	-1.23809	0.16893	-0.346944	0.613192	0.0231124	2.00169	-0.538005	1.37763	1.12918	0.215356
TRAT1	1.09069	-0.209627	-0.0783343	-0.0317822	2.79461	1.98485	-1.11337	-0.615049	-0.952817	1.23716	-0.5262	-0.456893	-0.710355	-0.0290878	3.25669	1.5778	-0.656725	0.107155	-0.241996	-0.231487	1.26139	0.309033	1.17148	-0.512304	-0.215358	3.40874	-0.0215046	-0.788744	-0.242433	-0.282723	-0.0557328	-0.833023	-0.747854	0.723194	-1.0885	0.690324	-1.11362	0.0319288	3.51147	-0.589495	2.1654	-0.755984	1.39586	-0.804132	8.79101	0.828325	0.89876	-0.15911	0.356904
CEACAM8	-0.588143	0.714715	0.296774	-1.14048	0.660212	2.73706	1.22993	-1.05828	-0.975051	1.68166	-1.23127	1.42705	-0.149707	-1.16211	0.392147	-0.126009	0.183693	-1.40144	-0.859297	0.258252	0.290402	1.1677	-0.0829252	0.0530251	0.163136	-1.16387	0.698225	-0.124169	-0.434378	-1.15227	-0.178123	-1.13653	-1.40912	1.69997	0.867735	-1.37781	0.203579	1.20382	0.389951	-1.06451	-0.476186	-1.06512	4.84665	-1.42487	-0.296169	1.1284	0.299191	0.237132	1.69551
CD6	-0.193186	0.772509	0.0949438	0.180506	1.45526	1.86533	-1.06229	-1.62024	-1.7878	0.832097	-0.36326	1.84851	-1.33359	-0.425978	-0.486355	0.987902	-0.826416	-1.02653	-0.861507	-0.16039	0.151551	0.168181	0.31958	-0.339779	-0.730115	1.06146	1.91426	-0.818477	-0.790965	-1.63883	-0.434676	-0.393956	-1.69789	2.0335	-0.599246	-0.930706	-0.578921	0.211603	1.93568	-1.16857	0.0595322	-0.106403	5.38584	-1.00643	3.79835	0.563097	0.942914	1.20111	0.172312
LCK	0.947192	-0.0431246	0.169611	1.06825	1.71179	1.16642	-0.774849	-0.293721	-0.930094	0.839453	-0.0939326	11.7846	-0.71654	-0.312775	2.46983	1.94567	-0.863059	-0.14338	-0.28564	-0.508275	1.09073	-0.160814	2.03765	0.0224271	0.520852	7.48421	1.63145	-0.620119	-0.680369	-0.557185	-0.23448	0.0399676	-0.108983	0.0361678	-0.600619	1.70148	0.309065	0.11507	4.48066	-0.528354	2.12448	-0.258622	1.10458	-0.939418	6.49973	0.744765	-0.00973464	0.426724	-0.26109
STEAP4	0.944598	6.44518	0.841983	-0.690643	1.68038	-0.339735	-0.865339	-1.04271	-0.725806	0.344925	0.319537	0.157395	-0.803185	0.38104	2.59843	0.67355	-0.55745	-1.07837	1.4296	0.516676	0.0154799	-0.725138	2.20952	0.166315	0.0697557	-0.23958	0.246417	-0.506953	0.18854	-0.376398	0.246099	-1.19243	-0.437131	-0.818028	0.165529	-1.1301	-0.344016	-0.838482	1.84907	-0.731678	0.354275	-0.749596	3.39286	-0.451565	0.743239	1.14527	0.1048	0.263482	-0.394242
SIRPG	0.155867	0.175912	-0.357955	0.870021	2.03534	0.59095	-0.737895	-0.287554	-0.496546	1.31334	-0.137422	0.151094	-0.948844	-0.193227	1.46176	2.68766	-0.350636	-0.353845	0.0538795	-0.547154	-0.0822374	0.066066	1.50385	0.721903	0.079898	-0.750488	0.890764	-0.48497	-0.407094	-0.426629	-0.0630835	-0.413136	-0.270715	1.46229	-1.26411	1.09109	-0.273128	1.19126	1.59714	-0.680243	1.39835	-0.589766	1.82549	-0.0836423	8.62965	-0.287692	0.122987	0.354044	0.164173
CCL13	0.657547	0.16257	-0.147217	0.307901	3.06549	1.22328	-0.15625	-0.683946	-0.990039	0.136164	-0.684293	0.299464	-0.541861	-0.242532	0.417321	0.247526	-0.353632	-0.84165	-0.504467	-0.331975	-0.0843427	0.0317987	1.23732	1.16732	-0.172242	-0.858498	0.971807	-0.638899	-0.389473	-0.585192	-0.755068	-0.242358	-0.707132	0.080507	0.489656	-0.923071	-0.837777	0.911538	1.29152	-0.699927	-0.0680466	-0.0995905	3.22763	-0.56824	5.3661	1.35556	0.333382	0.363505	-0.119092
CASP3	0.986837	-0.927878	-0.216044	-1.19893	-0.351091	-0.846103	0.282054	1.004	-0.160318	0.307578	1.56262	1.70299	0.548416	-0.227455	0.385257	0.117949	0.10862	0.522193	-0.61366	-0.0296166	0.972003	0.643523	0.280597	-0.0150435	0.413009	-0.276316	0.105974	1.0969	-0.0223218	0.882189	0.529513	-0.100986	0.954091	-2.57568	-0.935415	0.427488	-0.440193	0.943888	-0.208492	1.12294	-0.503313	-0.103004	-3.16493	-0.123033	0.142164	-0.960944	0.193363	0.335134	0.575828
GATA3	-0.0267602	-0.43647	1.36478	0.380357	0.0828343	0.662686	-0.0310128	5.49856	-0.525005	0.153921	0.043268	1.07417	-0.515068	-0.66188	0.0111072	0.832746	-0.533408	5.35397	-0.468758	-0.0936097	0.272329	-0.0902418	-0.267611	0.224349	0.774044	11.2839	0.0371089	0.117246	-0.467854	-0.386778	-0.374429	0.857365	-0.327402	0.186234	-0.49621	5.95515	-0.430851	-0.0709068	-0.0765059	-0.620541	0.0706026	-0.18181	2.38988	-0.635393	1.08453	0.879506	0.0958727	0.256696	0.919848
AHCYL1	-2.32416	-0.869156	-1.16932	-1.76305	-2.34634	-1.33506	-1.69051	2.0606	-0.204858	-1.57758	-0.567878	-1.94923	-0.0224835	-0.456093	-0.938498	-1.23683	-0.349988	1.20412	-0.310393	0.917204	-0.62186	-0.702753	-1.67576	-1.38094	1.01173	-1.04125	-1.98917	1.95536	0.238284	0.347409	0.698155	0.711316	1.28645	-0.169673	-1.06407	0.278027	-1.3059	0.611565	-2.48636	-0.670483	-1.70099	-0.156997	-3.45542	-0.274151	-1.97785	-1.33344	-0.888872	-1.69183	-1.08583
MAGED1	-2.44286	-9.71706	-1.89705	-1.07349	-2.51623	-2.73092	0.248026	1.44726	0.526544	0.74869	0.417868	-1.63167	1.42712	-0.913074	-2.22512	0.0966541	0.391445	2.17675	-0.779761	0.902059	0.359867	-1.7418	-2.70077	-0.169251	1.00566	-1.18169	-1.22629	1.22998	0.489486	0.553097	-1.32636	1.43566	0.474285	0.73459	0.599609	0.84127	-1.47964	0.143378	-2.63075	1.95519	-1.46522	0.527846	-4.68892	0.897143	-2.09259	-0.709069	-1.75521	0.267137	0.828124
CD3D	0.653189	-0.353831	-0.497007	0.945995	2.62986	0.331375	-0.916351	0.358674	-0.904175	1.15069	0.382515	-0.41404	-0.686178	-0.590495	2.72986	2.74143	-0.559843	-0.241857	-0.376917	-0.425774	1.50192	-0.582998	2.22953	0.144059	0.680684	5.38821	2.37101	-0.984656	-0.811951	-0.873276	0.147408	-0.250877	0.602016	-1.02988	-0.54017	2.18874	1.00201	-0.55784	3.50576	-0.875548	3.07124	-0.896161	1.85081	-0.49929	5.03215	0.554387	1.22104	0.568114	-0.218381
CFP	-0.702308	0.729535	-1.15035	-1.04655	0.677341	-0.353564	-0.000919686	0.131247	0.128067	1.57011	-1.05189	1.19986	-0.988726	-1.52592	-0.410442	1.83065	0.476328	0.438099	-1.25286	-0.286677	-0.953766	-0.755657	0.349167	-2.00585	0.359741	-0.47791	0.981237	-0.453184	-0.364948	-1.31436	-0.926014	0.427361	1.35995	-0.38117	-0.355999	1.66719	1.44629	-0.382195	0.84326	-1.67083	0.803437	-0.857564	2.61761	-1.40684	2.71724	0.992154	0.66105	1.05581	-0.352489
TNFRSF11A	1.02141	0.530207	0.12386	-0.361356	0.919523	-0.057	-0.798624	-0.792071	-0.348286	2.45257	0.660065	1.17127	-0.871382	-0.298316	0.348899	4.12084	0.329202	-0.200843	-1.08903	-0.330899	0.623604	-0.107861	-1.09954	0.0942685	0.276225	1.2018	1.48583	-0.611704	-0.969534	1.42166	-0.186136	0.896229	-1.01916	-0.277442	0.962277	2.93533	0.307712	0.696159	0.399596	1.44522	-0.903435	-0.026533	1.76394	-1.13016	-0.771764	0.802989	2.51452	2.0473	1.23054
KNTC1	1.0457	3.00671	2.01794	2.00967	0.366967	-0.715722	2.86529	1.92928	2.72209	-1.10038	0.589073	2.91587	2.45829	0.316402	0.100146	1.17374	0.804581	2.01882	0.156123	1.20491	0.0081919	2.68521	0.521818	0.103464	0.338067	3.33907	0.0471907	1.10454	0.436696	1.90372	1.50268	-0.267221	1.31041	1.26746	0.169919	0.722779	0.0317306	0.996434	0.933102	1.29667	0.774061	0.879298	-1.70005	1.51429	1.35492	-1.0319	-1.5856	0.0548161	1.76692
FAM49A	0.105489	-3.14477	-3.45698	-2.41432	-0.459874	-0.873059	-0.609795	0.0357654	0.259896	-0.628718	0.810445	-3.28065	0.241427	1.84878	-0.496105	-0.583343	0.46332	0.507799	1.74641	0.543308	1.10767	0.128451	-0.067021	-0.639381	0.528324	-3.19668	-1.40145	0.851044	-1.09964	0.812564	-0.669898	-0.0257324	-0.0722343	-1.62298	-0.200961	0.570976	-0.057734	-0.863236	-2.1121	0.459245	-1.66723	-0.0273066	-1.23018	0.467058	-0.314679	-0.82194	0.378213	1.40649	0.779122
HDAC9	-1.47442	-2.98924	-2.63264	-0.873086	-2.66071	-0.671842	0.157153	1.73501	0.864021	-0.883012	-0.510067	0.916491	-0.39238	0.6094	0.349126	-0.194194	0.580065	0.220108	0.592815	0.779595	0.0497873	-1.19181	-1.39347	-0.5177	0.0702557	-1.26276	-1.33792	-0.173793	-0.184704	0.132163	-1.107	0.843875	1.60262	0.0670225	0.0640756	0.544889	1.27615	-0.873894	-0.991085	1.17945	3.14184	-0.9373	-1.61616	2.6434	-1.12884	0.434847	0.433815	0.0747395	-0.106852
IGHM	0.939243	-0.104098	-0.269537	0.908083	4.04078	0.0950221	-0.329721	-0.340722	-0.402577	-0.190613	-0.0928904	1.1185	-0.453086	-0.0986303	4.67304	-0.0348631	-0.187257	-0.413282	-0.0337769	-0.17919	0.0661327	-0.200249	5.88496	-0.255401	-0.338603	-0.434084	4.04748	-0.295734	-0.314	-0.472753	0.122197	-0.322187	-0.390538	-0.391876	-0.259504	0.365903	-0.142686	-0.180326	5.83502	-0.511847	4.68079	-0.0551393	0.855731	-0.346051	8.78423	-0.0121471	-0.0488759	-0.119492	-0.298316
DMN	-3.01623	0.234575	-1.85651	-2.09576	-1.63333	-2.80826	-1.7082	-0.0452625	-0.0483634	-1.27889	0.0624674	-1.90024	-1.17557	0.357845	-2.35134	-1.33114	-2.13046	-2.0165	0.272908	-1.95262	0.958608	-1.74864	-1.661	-2.46858	0.581081	-1.31797	-1.63282	-0.389457	-1.50293	0.234689	-0.0126519	-0.126391	-0.666836	0.843911	-1.02021	0.156737	-0.873944	1.24597	-1.81603	1.33717	-1.86692	1.19179	-1.13771	-1.24133	-1.87382	0.107991	0.453861	-0.488022	0.501864
TMPRSS3	0.0139803	6.40773	-0.287254	6.97885	0.439711	3.89845	-0.399025	0.125404	-0.469199	-0.0279447	-0.359746	0.804545	-0.609341	-0.225239	-0.169053	-0.170782	-0.523253	2.17242	-0.127442	-0.114284	-0.320764	-0.372883	-0.0162827	7.85954	-0.182639	4.10349	0.956878	-0.352404	-0.42737	-0.616894	-0.353134	-0.168657	0.217603	-0.223203	-0.491108	-0.336303	-0.572663	-0.154518	1.3862	-0.620197	4.86512	-0.583509	1.50478	-0.483149	-0.0969032	-0.105535	-0.27859	-0.0415693	-0.218794
ARHGAP10	1.88303	0.24616	2.79069	-0.345607	0.911856	-0.0202285	0.552926	0.0496827	1.36083	0.991769	0.82174	2.9911	0.951258	1.3988	-0.245575	0.986857	0.749813	1.65838	1.64601	-0.0812827	1.27567	0.659845	0.722711	0.110982	2.16174	0.709096	0.291826	-0.801066	-0.202531	1.28944	0.474242	0.728418	-1.16427	-0.876395	0.384041	1.60134	0.24184	0.33532	-2.03088	0.73277	-1.10259	-0.26177	1.1381	0.205355	0.619053	-0.00946064	0.691692	0.800815	0.655471
FZR1	-0.125079	0.823735	1.29996	-1.90685	-0.165894	-1.18625	-0.256387	1.70628	0.125481	-0.965796	-0.0205541	-0.120029	2.31185	0.552182	-2.25812	-0.335216	-0.49993	0.831539	0.531169	0.215207	0.224134	1.7132	-1.03315	-1.68405	-1.21931	0.622985	-0.539809	-0.985833	-0.812816	0.65507	-0.70864	-0.17281	2.61344	-0.491528	-0.205995	-0.398518	-1.2441	-0.23497	-0.991674	1.35499	-1.60241	0.0189882	0.515176	3.10718	-1.12431	-1.45682	-0.86094	-0.912354	-0.424629
FLT3LG	0.0545145	-1.08395	-1.37148	-0.856595	-1.0931	-1.18066	-1.85543	0.996258	-1.06368	0.536776	-0.691056	0.317829	-1.31877	0.994096	-0.947468	0.638509	0.205604	0.0583971	0.836981	0.465391	0.295823	-1.63283	-0.916512	-1.16664	-0.458938	-0.797549	-1.2433	-0.157106	0.56059	0.830536	1.91824	0.0940916	0.885155	-0.726193	-0.613173	0.787287	-1.21069	0.0956891	-0.227479	-0.30172	-0.778312	-0.45244	-0.299031	-1.81651	-0.266369	-0.614074	0.666107	0.494626	0.0149447
OSBPL1A	-0.0444266	-0.800898	-1.16231	-0.775007	-2.18726	-1.23078	-0.26633	-0.323041	0.272376	-1.64341	-0.783197	-5.7599	0.857365	-1.39613	-0.856062	-0.341533	0.0736046	0.559726	-1.34754	-0.715951	0.367913	-1.91441	1.7313	-2.19126	0.736884	-0.89071	-1.63434	-0.254835	0.177789	-0.688254	-0.736811	-0.249446	1.1229	0.194532	-0.0333272	0.265192	-0.655658	0.281633	-2.20048	1.38655	-3.17357	-0.281094	-2.39907	0.240724	-1.27019	-1.44566	-0.733627	-0.643221	-0.115419
GABARAP	-3.7191	-3.00563	-2.26905	-2.52787	-2.85622	-2.47976	-0.863144	2.03838	0.67977	-1.19077	0.0695796	-3.15141	0.329728	-1.24399	-1.7166	-0.556746	-0.222001	-0.454123	-0.627924	1.19453	0.388428	-2.13599	-1.62987	-0.321254	0.60753	-1.49434	-1.45578	-0.00691212	-0.720738	0.962786	0.351496	-1.03038	-0.47755	-0.319768	0.925221	1.6817	0.707816	-0.179758	-2.22016	1.61199	-0.830235	-0.305354	-1.6533	0.10258	-1.86971	-0.841074	0.50769	0.467954	0.451278
FASLG	0.222205	0.616506	0.947066	1.57738	1.91558	0.620006	0.250441	-0.51661	-1.58552	1.74908	0.319001	1.00735	-1.02807	-1.98446	0.150969	1.27421	-0.505088	-1.07215	-0.932724	-1.12511	-0.0482156	-0.0986991	0.601409	-1.36447	-1.13528	-0.806898	0.735358	-0.278764	-0.943968	-0.582162	-0.880345	-1.44356	-1.07274	-0.342544	-0.468942	0.0669575	-0.746476	0.577999	3.33512	-0.798208	1.90237	-0.0285654	3.61109	-1.44404	4.29089	1.50076	-0.344865	0.776753	0.436156
CD97	-1.2336	1.91377	1.48876	0.138327	-1.32262	-1.1822	-1.46761	0.908926	1.00075	-0.740466	-0.351262	1.20077	-0.772864	-0.131779	-0.983359	0.254293	-0.0605878	1.72295	0.0515804	-0.873623	-0.463386	-0.301553	-0.0819434	-0.230955	0.123876	0.542839	1.67	-0.834714	1.93589	1.29766	-0.743355	0.0283827	0.176161	1.82172	0.639927	1.51068	-1.25934	-0.657603	-0.486673	-1.00883	-0.361396	0.105633	2.21398	0.0317929	0.768548	-1.22638	0.906088	-0.0755507	0.119649
SPP1	0.23673	-6.96112	-7.06387	-0.089559	0.633373	-0.129152	-1.02419	-0.676994	0.302373	-0.0161495	0.143907	-6.62069	0.749956	-1.28347	0.727099	0.119349	0.470993	-0.57776	-1.19311	-0.569043	0.0598901	0.295613	-0.205311	0.228147	0.856483	-1.63657	-0.63115	0.051501	-0.343722	0.991997	0.143054	0.687691	-0.0107577	-0.360705	0.284022	0.429808	0.810423	-0.16137	0.177371	0.9037	-0.716424	0.136359	-5.83222	0.150651	-0.815965	0.307695	0.644938	0.287035	0.326305
FGF2	-1.50514	-1.35531	-1.47515	-1.97554	-1.68584	-1.35689	-1.9152	1.46052	0.958196	-1.44191	0.622759	-1.3331	-0.0516085	1.60961	-1.48914	-1.38392	0.640379	1.9163	1.65667	-0.0381203	1.02678	1.33763	-1.88925	-2.22529	1.30362	-0.068321	-1.8759	0.0449032	-0.899548	0.814892	1.14697	0.771991	0.113195	-1.28362	-0.623859	1.46207	-0.206733	-1.11853	-1.09809	0.742511	-1.42863	-0.0184693	-1.43124	1.24467	-1.5879	-1.39739	0.0589025	-1.33734	-1.1867
GZMA	0.237914	-0.455737	-0.767855	0.997912	2.94541	0.210479	-0.0473426	-0.325826	-0.756621	1.13261	0.921074	-0.41588	-0.606419	-0.664983	2.92466	4.02621	-0.214791	-0.737182	-0.647635	-0.72547	0.312457	-0.614997	3.92417	-0.0383385	0.55603	-0.786681	3.41787	-0.69113	-0.838503	-0.409941	-0.415828	-0.575517	0.299608	-0.328722	-0.704281	2.58931	0.716392	-0.578415	2.77789	-1.00619	2.59794	-0.766056	0.595694	-0.63628	4.81968	0.816132	1.10161	-0.139669	-0.332924
CCR9	0.841678	1.58402	1.32085	1.44077	1.48348	3.24464	0.76351	-0.532622	-0.893758	0.728665	-1.40329	1.63981	-0.241657	-1.13735	0.667861	-0.26863	0.0799738	-0.251264	0.0753437	0.0692991	-0.448161	1.12375	-1.08077	1.03672	0.86017	7.8618	0.894561	-0.25537	-0.742205	-0.377253	-1.40073	-0.681661	-0.138845	0.905088	-0.463413	0.0802247	0.39396	0.253919	-0.290002	-1.11989	-1.23225	-0.57852	2.91482	-1.28331	0.73051	1.85713	0.333474	1.04482	-0.0454484
GPR18	-0.0978203	1.09695	1.72465	0.497633	0.788426	2.82381	-0.544692	-0.265869	-0.55786	3.81093	-0.681544	5.40806	1.14581	-0.415498	3.74132	5.17107	-0.564561	0.053721	-0.483626	-0.46123	1.52918	-0.404435	0.302147	0.340782	-0.0505178	-1.43956	0.524149	-1.18605	-1.21885	-0.0521592	-0.425951	0.329215	-0.434282	0.756548	-0.358535	0.845659	-0.244538	0.483408	1.54935	-1.03765	1.93689	-0.617738	2.01895	-0.865602	6.66786	1.80651	0.69186	-0.336019	-0.0851603
CPA3	1.0869	-0.339632	-0.317245	0.117895	3.90408	0.359323	-0.255638	-0.387181	0.391274	1.06014	-0.45048	-0.112364	-0.230983	-0.365459	2.38389	-0.270631	2.96597	0.129815	-0.416336	0.202761	0.557464	-0.387962	4.76319	1.96688	-0.238258	-0.49208	5.93547	-0.763567	-0.57741	-0.52434	-0.267957	-0.00253109	-0.524351	-0.347207	-0.6038	-0.180948	0.985531	0.150998	1.71447	-0.230781	5.09594	-0.252273	2.85828	-0.471998	6.5453	0.147117	0.668855	1.57576	1.13505
ATP6V1B2	-2.25233	-2.23329	-2.52653	-1.56463	-1.93248	-2.61831	-2.36551	0.815605	0.362993	-0.65457	1.54929	-1.04674	0.785652	0.727768	-0.613041	0.660572	0.0554699	-0.762048	0.961478	-1.56648	0.712194	-1.00086	-1.26334	0.714974	1.36259	-0.221719	-1.44056	-0.0132321	-0.467805	1.92383	-1.18051	-0.772145	-0.17366	-0.474463	0.412152	0.817788	0.0376632	-1.21249	-1.64759	0.876336	-1.4723	0.956401	-3.26572	0.677385	-0.59686	-1.04633	0.908398	0.454276	1.00682
CD48	1.36428	-1.04799	-1.40196	0.624064	1.95298	1.04665	-1.15916	-0.280034	0.125508	2.0995	0.435537	5.64396	-1.18381	-0.809536	2.31741	2.63399	0.77473	0.0256988	-0.831253	0.199526	1.05119	-0.919718	1.86412	-0.265033	0.115024	-0.46933	1.59048	-1.42698	-0.0439873	-0.492551	-0.0259433	0.235446	0.670103	-0.956076	-0.999111	2.08665	1.56866	-0.920482	2.71007	-0.0958532	2.73027	-0.756353	0.264461	-0.416496	2.80636	0.790494	1.70583	0.502646	-0.136017
IL2RB	1.11778	-0.373895	-0.775441	1.46717	0.948369	1.37748	0.737832	-0.565271	-0.389092	0.458369	0.726116	8.80704	-0.988159	-0.303802	1.51984	3.03015	-0.0731751	-0.413795	-0.836255	-0.0405722	2.22154	-0.708484	3.33224	0.611216	0.740092	-0.217945	1.86791	-0.69307	-0.345501	0.409449	0.320009	-0.0368402	0.157182	-1.68676	-0.307241	2.39005	0.486145	-0.667467	2.36825	-0.384474	2.7458	-0.255432	1.65057	-0.301951	6.57906	-0.512606	0.702266	0.388819	0.268365
MYC	2.35889	3.90794	1.88222	2.43281	0.590179	1.34316	0.19527	0.519373	0.910448	0.308049	1.14497	2.067	0.81925	2.30416	2.0204	0.916163	-0.0294703	-0.896734	2.28416	-0.728744	0.491426	1.59244	1.97702	-0.0297853	-0.0872187	2.85687	2.78155	-0.723121	0.68618	1.13144	-0.0675377	-0.656257	0.721245	0.286442	0.649331	-0.31141	-0.200865	-0.516813	2.44713	0.168372	-0.58354	0.340966	-1.4153	2.63103	0.974741	-0.861481	0.674331	0.0102824	0.501503
CCL21	0.764575	0.606112	0.0397732	0.943051	5.53491	0.535666	-0.584976	-0.820612	-0.432131	-0.0247777	-0.616166	0.0933915	-0.317233	0.229866	1.49919	0.25387	0.52887	-0.660922	0.74633	-0.210707	-0.150525	0.293718	6.4182	-0.139813	-0.724733	-1.05058	4.00993	-0.457385	0.0811461	-0.987756	0.240203	0.527292	-0.455137	-0.244191	-0.43258	-0.974728	-0.096073	-0.0938422	4.23853	-0.446191	3.55341	-0.386353	4.0358	-0.416624	8.16558	0.485133	-0.343157	0.24542	0.394247
CD52	0.806068	-1.16613	-1.15406	0.4933	3.25374	0.304323	-0.776028	-0.72246	0.210784	0.888506	-0.181738	5.04331	-0.702824	-0.674038	2.10406	2.41981	-0.454362	-0.774983	-0.556415	-0.812638	0.69821	-1.23973	1.86641	0.572571	0.67304	0.465197	1.69836	-0.904706	-0.898171	-0.438112	0.229998	-0.419426	0.320305	-0.794464	-0.723224	1.33854	1.28009	-0.455507	2.99479	-0.656679	2.40833	-0.744205	2.64577	-0.543977	3.73769	0.735602	1.20172	0.543813	-0.227476
SIT1	-0.816655	-0.415755	0.833815	-0.885993	2.68601	0.789117	1.3842	-0.161969	0.185108	0.894879	-0.130949	9.30342	-0.589803	0.682736	0.908266	0.406163	-0.326717	0.488563	-0.714466	1.27362	1.10981	-0.713446	1.67297	-0.962827	0.266121	0.834666	2.01379	-1.26094	1.11667	-0.598786	0.903618	0.525128	-0.176457	-0.829118	-0.767132	2.29689	1.08458	0.593647	2.62733	-0.497198	0.699362	-0.341309	2.28431	0.0804202	4.08964	-0.73682	0.390123	0.925275	-0.395302
CEACAM3	-0.849168	1.85597	0.533502	0.977838	3.83121	3.23207	0.0843105	-0.744715	-0.877669	1.58498	-1.12772	0.155653	-0.0125932	-0.366059	-0.512084	-0.0279924	-0.519519	0.124906	0.306611	1.23122	0.954726	0.86935	-0.899709	0.0350307	-0.966646	-0.80828	0.69724	-1.04485	-0.0356204	-0.444828	-0.56515	-0.313693	-1.06235	0.557069	0.880238	0.161402	2.62711	0.373821	-0.72505	0.196616	-2.1003	-0.764945	3.82062	-0.51635	0.405702	0.848646	1.51944	1.10292	-1.23571
GPR27	-0.314114	1.1696	0.338124	1.28646	1.72236	1.27118	-0.757685	-0.884169	-1.58677	-0.622292	-0.948614	1.37346	-0.917712	0.626382	0.585576	0.465018	-1.24968	-0.818034	0.0675208	-0.174951	-0.836213	1.11996	-0.63093	1.26286	-0.219663	0.100199	0.36289	-0.782081	-1.59469	-0.819309	0.325997	-0.983988	-1.3699	-1.16996	0.226075	-0.837569	-0.845046	1.33335	1.92279	-1.41898	-0.20615	-0.488106	2.44223	-0.0301271	0.76254	-0.496421	-0.469224	0.463527	-0.588748
CFL1	-2.71328	-0.753838	0.123046	-0.0385544	-2.46803	-1.63468	0.325888	0.470132	0.60307	0.361161	0.0295536	-0.483171	0.486934	-0.0309647	-2.75462	0.18107	-0.256068	0.458859	0.280475	0.190447	1.07485	0.152191	-0.779661	0.152282	0.0771266	0.814442	0.217606	0.518528	-0.62499	1.43552	-0.561341	0.736223	0.0889367	0.728751	0.538513	0.49889	0.35683	-0.638252	-2.26861	2.135	-1.61456	-0.164809	-2.83378	1.45131	-1.19955	-1.87008	1.02582	1.15393	1.60276
TBX21	-0.967038	-0.262676	0.840256	-0.373149	1.96674	2.17599	-0.359328	-1.40092	-0.403444	0.525455	0.260686	9.3516	-0.569184	-0.151395	-0.683264	0.00595945	-0.817204	-0.927498	0.0114618	-1.10744	-0.760674	0.565131	-0.423426	0.456262	-1.23364	-1.15619	0.116479	-0.212916	-0.19137	-0.986286	-0.197216	-1.11794	-0.611763	1.39354	-0.0693899	-0.917018	0.118184	2.01005	1.85336	-1.41731	-0.0264677	-0.0557534	3.07729	-0.712702	1.10688	0.728189	-0.397253	-1.01957	0.0274836
TNFRSF17	0.285352	0.112315	-0.0877995	-0.345442	2.33713	0.0782566	0.0870078	-0.230443	-0.393409	-0.0944195	-0.441984	10.9419	-0.178583	-0.0876126	5.59959	-0.0267186	0.310226	-0.0432696	0.117238	0.386509	0.017766	-0.259004	6.04829	-0.451812	-0.29746	3.06431	3.2211	-0.103806	-0.389767	-0.759941	-0.0335352	-0.145251	-0.12392	0.38021	-0.19704	-0.085819	-0.168678	-0.303333	5.03714	-0.0118851	4.62234	-0.0924372	0.293592	-0.262243	8.24373	0.394355	-0.0376527	0.106459	-0.1416
RRP12	-0.274126	6.52694	3.3721	0.829777	0.341966	-0.546457	-1.13187	1.52998	0.195603	-0.359559	-1.49162	2.73284	3.70571	3.94807	0.405193	0.772952	1.42115	0.100489	3.21681	0.78576	1.03551	3.18805	0.851916	0.86568	-0.586952	2.09735	1.24636	-0.674995	0.0213218	0.345644	0.109006	-0.042654	0.0207536	-0.988016	-0.517301	0.60019	0.160836	-0.413257	1.33165	1.06468	-0.127566	-1.46048	2.50093	-0.150273	0.0347165	-0.322285	0.522413	0.763317	-0.616812
DAZAP2	-0.771721	0.654714	0.0547525	0.925345	-0.35987	0.140381	-1.80642	0.3675	0.793236	-0.948131	0.471919	-1.39224	0.309342	1.08623	0.442342	-0.135722	0.356888	0.428003	1.08267	-1.04644	0.00768975	0.19509	-0.249227	1.05338	1.07941	0.491975	0.439843	0.432148	-0.346686	0.928829	-0.997571	-0.47885	0.68126	-0.639857	-0.635251	1.26249	0.316383	-1.21572	-2.03866	1.46438	-1.90023	1.13391	-2.02361	0.119012	0.197743	-1.40595	0.0319168	-0.514058	-0.319691
HTR2B	1.28453	0.180712	-0.679678	0.474006	1.39142	5.16107	-0.420345	-0.601792	-0.274977	0.299639	-0.524528	-0.0197921	-0.86728	0.361607	6.81725	1.5999	0.323833	-0.924354	0.0988499	-0.422466	0.0298785	-0.610232	0.712339	1.45802	0.792419	-0.921339	5.09377	-0.630608	0.00789792	-0.699917	-0.714646	0.0744026	-0.764241	-0.222726	0.584577	1.85603	-0.676136	-0.57258	1.2762	-0.558048	2.07304	-0.834808	0.827986	-0.698897	2.5925	0.41387	0.0305494	-0.301579	-0.313394
GLUD1	0.754723	0.454284	-0.187485	0.114	-1.70536	-2.91565	-2.36881	1.38601	0.952731	-1.36346	-0.605236	0.0996208	0.875579	0.00706601	1.71395	-0.386548	0.83034	0.534019	0.0614501	0.529856	-1.43677	1.04164	-0.111378	-0.45363	0.712237	0.949843	-0.537048	0.0108354	0.686739	0.864809	-0.008132	0.129692	1.46137	-1.31603	-0.671613	0.842435	0.240013	-0.797776	-0.784543	0.652848	-0.500253	-0.886527	-3.87811	0.750905	-1.11056	-0.337059	-1.31186	-0.114353	-0.316918
CD302	-0.536867	-4.45076	-0.865703	-0.920256	-1.3727	-2.6748	-1.88308	0.14354	0.423572	0.410802	0.881427	-2.33267	-0.860358	-0.21117	-0.297535	1.11062	-0.460587	0.901604	-0.288394	-0.179154	0.474175	-4.21557	-0.771274	-1.29875	1.11036	-1.50542	0.0257541	-0.209112	0.365323	0.393257	0.0525276	-0.164777	-0.173008	-0.517069	-0.112902	0.880033	-0.0373678	-0.138547	-1.44407	0.418123	-1.1116	-0.0334598	-0.295226	-0.41968	0.362745	-0.0795909	1.09723	-0.659777	-0.313668
CLIC3	1.27208	0.189852	3.1727	3.35611	0.0999119	0.177377	-0.571644	-0.557745	-0.439511	1.1829	-0.52166	-0.322359	-0.677288	-0.22173	1.45018	0.844901	-0.214996	-0.339861	-0.11587	0.149568	0.103133	-0.0429406	3.1744	1.99232	-0.0867297	5.06326	1.59417	-0.0351997	0.0784942	-0.00320439	-0.327793	-0.101545	-0.364705	-0.280029	-0.170776	-0.033604	0.0521296	-0.363673	0.706268	-0.346948	4.41802	-0.361106	3.74829	-0.456109	3.87611	-0.118582	-0.242922	0.63142	-0.252369
CD38	-0.182467	-0.966964	-1.37199	0.0192802	0.428567	-0.435042	-1.40121	0.262249	1.45205	-0.464516	-0.526963	3.19688	-0.54312	-0.993506	2.04403	1.27757	-1.03644	0.985993	-0.893811	0.567139	2.28746	-0.975953	2.36792	-0.814537	0.278282	1.57372	1.5019	1.84238	-0.879454	1.12402	0.890145	0.498881	2.19152	-0.745353	-0.958732	0.860069	-0.80944	-0.941483	2.05651	2.26788	1.25541	0.0480957	-0.0647541	-0.0592856	3.3963	0.183363	0.820171	-0.918993	-0.762261
RNF141	1.2843	-0.0209947	-0.740746	-2.70567	-0.864782	-0.966403	-1.9332	0.786652	1.6536	-0.625636	0.981763	-1.42688	1.24141	-0.290879	1.22417	0.262922	-0.325989	0.414828	-0.238491	-0.284096	0.824537	-1.10615	1.58783	-1.06139	1.21325	0.362683	-0.985903	1.59745	-0.132325	0.425197	0.689021	0.413461	0.776748	-0.686476	-1.59597	0.860045	1.97878	-0.916446	-0.738217	1.65709	0.734769	0.747143	-2.06598	0.649418	-0.999374	0.493332	1.01811	-0.659729	-1.20185
SPIB	-0.349348	0.127671	-0.307435	0.0335102	0.327533	1.23333	-0.0252954	-0.337531	1.01467	0.299816	-0.854729	8.03861	-1.07916	0.145084	0.568629	0.237974	-0.520862	-0.00751771	0.594828	-0.542017	0.800502	0.147602	0.987934	-0.399649	-0.42995	-0.661849	0.531314	-0.788799	-0.0225112	0.14152	-1.09619	-0.393029	-0.979291	0.245991	-0.147209	-0.207224	-0.200823	0.113446	0.348957	-0.173636	0.323498	-1.13068	1.17162	-0.262822	4.87264	-0.375962	0.913286	1.15901	1.21659
ATP5A1	-0.00955001	0.0679495	-1.54482	-0.577751	-1.1922	0.285848	0.948069	-1.13591	-0.893495	-0.602583	-0.617644	1.2019	1.15639	-1.99507	-0.971004	-0.747509	-0.100008	2.14421	-1.70943	0.603372	0.36987	1.01936	-1.87218	-1.13958	1.535	0.974857	-0.267027	0.17413	0.333262	0.779543	-1.86057	-2.28928	1.32426	0.914269	0.386133	1.66272	0.177773	-0.366086	-1.18332	1.54452	-0.553482	-0.546846	-4.26707	1.23287	-0.586746	-1.04047	-0.300858	-0.381194	0.0472509
DLC1	-1.41999	-1.56015	-1.65002	-1.72134	-1.12559	-1.27343	0.115975	-0.587923	-0.145296	0.108129	0.229639	-1.31306	-0.789316	-1.13312	-1.54536	-1.04303	-0.408435	2.36688	-0.711879	-1.54717	-0.541824	1.46893	-0.843536	0.271754	0.66262	-0.0346639	-0.369555	-0.216286	0.91753	1.27381	-0.453823	0.20142	0.719953	1.24283	1.76453	0.312819	-1.36335	1.47263	-0.521906	-0.0970341	-0.678562	-0.25633	3.26934	-1.01864	0.11846	-0.738792	0.62781	-0.892684	-0.658273
P2RX5	-0.309916	6.64817	1.25618	-0.186468	0.0545186	-0.0149366	-0.35371	-0.0655678	-0.374462	-0.428139	-0.688815	4.02229	3.70808	0.428543	1.07162	-0.846041	-0.265076	-0.35514	0.178889	0.548322	-0.315685	-0.135462	0.324071	-0.293533	-0.217369	4.04166	0.889245	-0.756574	0.0789201	-0.612707	-0.634425	-0.658606	-0.608492	-0.581065	-0.624416	2.33719	-0.0024155	-0.659869	0.537989	-0.705722	-0.319997	-0.761552	0.696334	3.23848	2.5379	-0.695747	-0.173411	-0.330147	-0.53381
P2RY10	-0.0813493	0.431733	0.0933589	0.199358	0.276649	1.0182	0.119092	-0.506045	-0.885568	0.268342	0.336539	16.397	-0.51536	-0.622478	2.95143	1.41205	-1.00021	-0.696486	-0.224715	-0.224019	0.979321	0.548769	0.566738	-0.204137	-0.330137	-0.361701	0.211427	0.129194	0.0541789	0.497921	-0.415439	-0.673627	-0.400341	1.27167	-0.188336	0.238794	-0.846215	-0.237996	4.09797	-0.384574	0.803312	-0.201344	2.39994	-0.131554	5.63283	1.06015	0.393091	0.298315	1.18196
DUSP2	1.83699	1.73624	-0.903098	0.296907	0.473951	1.7105	-0.165314	-0.0137928	-0.139384	0.822772	-0.0791894	7.92453	-0.79684	-0.958208	1.51326	0.745327	0.331409	0.423331	-0.836281	-0.255627	-0.191848	-0.028118	2.42064	-0.374529	-0.32231	0.843586	1.55098	-0.384601	-0.357755	-0.220322	-0.443429	-0.740658	0.874116	-1.15713	-0.164669	0.11706	1.14598	1.97619	3.00457	-0.291282	2.07128	-0.319097	1.24747	0.0905628	1.40175	0.157501	0.00285448	-0.107174	-0.0234058
MS4A2	0.821903	0.460614	0.0399212	-0.498	2.2253	1.01851	-0.149379	-0.948342	-0.274689	0.857134	-0.734166	0.520849	-0.119287	-0.256977	0.462009	0.359381	-0.0426274	-0.502565	0.233583	0.890219	0.316471	-0.338212	0.24727	0.483075	-0.756538	-0.833384	4.56375	-1.42069	0.082886	-1.0141	-0.712086	-0.313147	-0.28546	-0.431723	0.227404	-0.75641	1.05936	0.937753	1.48137	-0.989996	1.79485	0.112894	3.25291	-1.29216	5.65095	-0.424331	-0.529283	0.081615	-0.475986
ATP5B	0.849258	1.91263	0.298777	0.836821	-0.893121	-0.350506	0.296001	-1.20692	1.01752	-0.253368	-1.08019	1.03754	0.831229	0.801519	0.22027	-0.629949	0.0152229	1.37721	0.947614	-0.156669	-0.922749	1.50084	0.463096	0.0582927	1.71067	1.80454	-0.157498	-0.000231617	1.15783	0.543522	-1.99566	-1.14932	0.295391	0.913026	-0.3207	1.11609	0.394271	-0.835588	-0.165734	-0.013372	-1.31838	0.424825	-7.20567	-0.777369	-0.613462	-2.12489	-1.36508	-0.0626783	-0.163885
ZAP70	0.329762	0.529372	0.463058	-1.07474	1.08483	0.0611639	0.0694526	0.396745	-0.225931	0.349556	0.523832	0.753191	-1.05865	-1.51239	0.890136	0.615569	-0.634785	-0.884785	-0.584765	0.336942	-0.348464	0.904419	0.3931	-0.727423	-0.547803	11.3574	1.20778	-0.854024	-0.542191	-1.2729	-0.333479	-0.581575	-0.462186	-0.850204	0.0384333	0.563905	0.395669	0.232006	4.77314	-0.582499	2.10707	-0.133547	3.49695	-0.081782	5.47005	-0.948396	-0.0102196	-0.263094	0.195355
CD3G	0.0714256	-0.205076	-0.205917	0.729815	1.19739	0.362468	-0.523691	-1.08405	-1.12193	1.58095	-0.212159	-0.799171	-0.857054	-0.538554	4.02402	3.19326	-0.135781	-0.426063	-1.08596	-0.253839	1.93404	-0.421873	2.81114	-0.645041	-0.00691994	6.04534	0.787614	-0.739655	-0.525523	-0.376077	-0.517187	0.0258183	0.389297	-1.21886	-0.798479	1.30801	0.131206	-0.277692	4.07647	-0.825001	4.1743	-0.299603	3.20225	-1.0366	4.38532	0.361731	0.536752	0.700236	-0.853515
MARCKSL1	-0.864036	-2.50943	-1.90144	-0.144696	-2.75	-3.17288	0.791139	1.93235	1.20673	-0.713793	-0.833195	-0.398259	1.13653	0.435747	-1.36601	-0.510776	-0.36881	-0.0234479	0.576283	1.10112	0.0583225	-2.46105	-1.01843	-1.13092	-0.797982	-0.0941657	-0.473334	0.186802	0.58255	0.527322	-0.0113513	-0.204686	0.796519	0.944264	0.747366	0.00294466	0.410541	-0.217936	-0.00104146	1.63706	-0.24944	-0.468483	-3.38308	2.09391	-1.52401	0.157478	-1.17511	-1.17598	-0.603494
ABCA1	-0.435069	-3.5866	0.0423328	-0.332229	-0.766122	-2.10974	-1.99706	0.617886	1.3077	-0.740286	0.527788	-4.20615	0.124421	0.000628025	-2.028	0.612876	0.505986	1.50811	0.0637137	-0.735255	-0.0505176	-4.10177	-0.179791	-0.0444641	1.17622	-1.46627	-1.22899	-0.896721	0.0792338	1.96961	0.22372	0.755068	0.0634698	-0.51168	0.983761	0.741299	-0.446761	-0.140057	-2.26382	0.35478	-2.02916	1.43152	-1.73293	-0.142486	-0.430009	-1.45414	0.476342	-0.231069	0.250851
FCN1	0.694203	0.465252	-0.250797	-0.0694977	1.34706	1.08385	-0.670924	-0.98959	-0.870303	0.625296	-0.793452	-0.131492	-0.676553	-0.185743	0.110332	2.93776	-0.0365126	-0.801128	-0.522464	-0.450571	0.0378987	-0.427473	0.829785	-0.432975	-0.521406	-1.43955	0.688645	-0.576352	-0.728912	-0.482508	-0.256361	-0.618018	-0.935053	0.400284	-0.360376	-0.610123	-0.423433	0.345869	1.30327	-0.809046	0.736877	-0.735192	4.62048	-0.85053	2.65177	0.883514	0.362583	0.131445	-0.263841
ZEB2	-2.03364	-2.52769	-3.0963	-1.87789	-1.85187	-2.1857	0.715027	2.4565	1.37791	-1.24467	-0.496247	-2.87649	1.84356	0.895061	-1.69868	-0.180212	-0.343493	0.681175	0.712428	0.835756	0.553967	-2.73407	-1.3711	-1.47953	0.612261	-1.39045	-1.7352	-0.173929	-0.443559	0.447715	1.00243	0.642501	1.29018	-0.560532	0.279129	0.296876	1.75709	-1.16915	-1.82548	1.25628	-1.09926	-0.738203	-0.0121892	2.72467	-1.23362	-0.358952	-0.132429	-0.983774	-0.105083
DNAJC12	-1.45105	1.68246	-0.628207	-2.15658	-1.60826	-1.9753	-0.107492	1.09038	0.710058	-0.948006	-1.22493	-1.93394	-0.466695	0.490534	-1.53761	-0.903825	-0.89889	0.370929	0.633043	0.993192	-0.521079	-2.31507	-1.67778	-0.84681	0.594338	0.977096	-1.04835	-0.271919	-0.415844	-0.127482	-1.21424	-1.44441	-0.0256476	-0.668022	0.392128	-0.28916	-0.0539937	-1.74286	0.396692	-0.0990622	-0.859611	-0.47525	-1.69075	0.954918	-2.21775	-0.18097	-0.240269	-0.375583	-0.925969
CBX6	-1.06432	-1.96741	-0.102503	-1.89197	-1.96744	-3.05813	-0.324645	0.801542	0.188441	-0.916345	0.322935	0.249181	0.548523	1.13127	-2.16219	0.328024	0.0833984	1.48454	1.2995	-0.466932	0.773422	0.687394	0.0607075	-0.884588	0.369639	-0.146487	-1.83831	-0.0804423	-1.16118	1.33395	-0.292825	1.0437	0.406416	-0.833973	1.4389	0.639661	-1.43488	0.0365074	-1.72972	0.816118	-0.310888	0.00202396	-0.776335	1.06266	-0.192269	-2.39961	-0.295262	-0.703254	0.155154
AIM2	2.72387	-1.05168	2.92973	0.113672	0.274116	0.0136141	3.00302	0.0439183	0.493135	2.97165	1.19876	5.39599	-1.071	0.0492869	0.447988	2.73389	-0.527679	0.134601	-0.0904296	2.24653	0.490635	-0.627706	1.73364	-0.634606	-0.135499	-1.55372	-0.181721	-0.505847	-0.916546	-0.868416	-0.337045	0.211691	0.996524	-0.163269	-0.0913971	1.31231	-0.182443	0.683378	0.909718	-0.677339	0.380495	-0.284144	-0.0725476	0.00537368	3.45337	0.458966	1.7755	-0.321834	-0.267234
FCAR	0.0211559	1.84456	-0.494108	-0.307556	2.55467	1.02574	-0.130853	-1.18127	-1.03212	2.09639	-1.19191	0.647947	-0.541449	-0.0462775	0.67788	0.053115	-0.146461	-1.14406	-0.528761	-0.138868	0.554888	0.933599	1.12491	-0.0732316	-0.542119	-1.67335	-0.198175	-1.04841	-0.237201	-1.94782	0.208929	-0.906089	-0.835432	0.4571	-0.572217	-0.566072	-0.0725249	2.21923	1.33728	-1.03329	-0.0307017	0.327005	4.13353	-2.09473	-0.335533	2.00309	1.45823	1.21809	0.866581
F11R	3.72393	0.697006	4.71635	3.22313	2.89359	2.2653	-0.541721	1.29006	0.604846	-0.695287	0.675366	2.01477	-0.674206	-0.831713	3.11143	0.726079	0.552075	1.51619	-1.19641	0.294748	0.988119	2.08443	4.36271	3.55064	0.30806	2.6424	2.49574	1.41861	-0.44263	1.47367	0.358395	0.128868	0.313615	0.187018	-0.234288	1.17443	-0.887604	-1.3067	0.8552	-0.185787	1.70021	1.13028	2.26381	-0.103938	3.29038	-1.18151	0.451385	-0.236944	-0.143593
CCR2	-0.41378	-0.445201	-0.749694	0.703271	1.90235	1.40914	-0.139772	-0.851162	-1.07343	1.08177	-0.911801	-0.845352	-1.31266	-1.01598	1.80498	4.47676	-0.336986	-0.931651	-0.79273	-0.814145	1.06926	-0.665855	0.927921	-0.0559351	0.982901	0.518329	0.665995	-0.762547	-0.0513977	1.03954	-0.568732	-0.0151011	-0.477091	-0.559445	-0.693504	0.427208	-0.280198	-0.0721703	2.30692	-1.1841	1.82081	-0.0791412	2.10253	-0.815891	5.00873	-0.0801855	0.478006	0.879846	-0.115977
KIAA0226	-0.964927	-1.90187	-1.51394	-0.833236	-3.30428	-2.90525	0.870033	1.3774	1.10067	-1.84132	0.0422196	0.434822	1.67393	-0.651526	-1.93017	-0.128965	0.841113	1.43433	-0.40846	-0.208765	1.72367	0.597257	-1.07091	-1.65722	0.730383	-0.699859	-2.16834	0.333434	-0.132375	1.65527	-0.797982	0.79393	1.13889	0.35646	1.2142	1.1516	-1.00664	-0.554348	-1.59786	1.34409	-0.441393	0.0814789	-2.21215	0.659586	-1.56721	-1.55285	-0.112636	-1.54405	-0.166353
HS3ST1	-1.41021	-1.06109	1.49966	-1.13627	-1.20071	-1.24681	-1.5627	1.30845	0.328015	-0.372453	-0.646101	-0.906918	-1.37193	2.47014	0.80347	-0.536838	1.08245	0.183137	2.02219	-0.720696	1.16758	-0.876468	0.6651	-1.39791	0.12352	-1.89686	-1.07985	0.707796	-0.180962	-0.240759	-0.333477	-0.990063	0.222936	0.236217	0.173022	0.671076	0.0892578	-0.0151033	-0.701895	-1.55831	-1.19226	0.182466	-0.535889	-0.406972	-1.30344	-0.164171	-1.20684	-1.49668	-1.49807
TIMM13	-0.00406623	1.28455	-0.0974103	-0.60259	0.46944	-1.25299	0.0536803	0.563881	-0.179466	0.26483	-0.346551	0.113201	1.76894	1.31258	-4.71733	-0.980324	1.02023	0.800152	0.871271	1.24505	0.268338	0.833912	-0.362294	-1.30728	-1.72118	0.768419	-0.0350836	0.29912	1.6833	-0.426609	-1.4245	-0.777759	0.631592	-0.04193	0.844123	0.469094	0.688288	-0.890012	-0.175372	-0.210109	-1.73287	-0.136978	-4.9273	1.30396	-1.46363	-0.671984	0.0171359	-1.14155	-1.98586
SKAP1	6.01108	-0.828887	-0.521614	3.32984	3.17374	5.31284	-0.453572	-1.12612	-1.08792	0.0107198	-0.574107	7.95573	-1.31663	-0.649331	1.49628	0.24886	-0.103021	-0.0144251	-0.572043	-0.296297	-0.170608	0.293538	2.64081	3.07355	-0.110357	-0.0274401	2.8023	-0.256855	-0.319498	-0.56556	-0.399132	-0.315612	-0.00758426	-0.13747	-0.584337	-0.405053	-0.22392	0.563362	5.9858	-1.12033	5.8021	-0.368062	3.42304	-0.721752	3.27271	1.32712	0.194724	0.44765	-0.695498
TEX264	-0.381969	-0.570678	0.482731	-0.646249	-1.99994	-0.333825	-1.50453	0.0634987	1.12586	0.101295	-0.54964	-0.513713	-0.579212	-0.0283754	-0.153391	-1.19997	1.37275	2.30485	0.42915	0.513834	0.31341	0.0640532	-0.550434	0.495931	0.889331	-0.158937	0.700081	-0.0617294	1.33704	1.08044	0.918235	1.03176	0.539376	-0.420681	-0.294339	2.7584	2.95474	-1.45282	-0.724294	0.803752	-0.649034	-0.735542	-0.93218	0.425128	-1.44953	0.165365	-0.302858	0.375873	-0.484578
CTSG	1.11573	-0.218784	-0.47781	0.739086	-0.0256466	1.14301	-0.60648	-1.20903	-1.02263	0.690434	-0.560597	2.52957	-0.617295	0.141997	0.763979	-0.129386	-0.395003	-1.00629	0.218126	-0.44366	0.104556	-0.00956931	1.13433	0.276129	-0.873298	5.72303	10.2742	0.201932	0.326779	-0.660506	-0.321999	-0.434401	-1.53692	0.313358	0.855027	-0.584621	-0.490248	1.02445	1.68493	-1.28308	-0.173134	1.20127	2.73938	-0.933885	6.21744	0.81182	-0.645344	1.18935	-0.277847
ADAMTS12	0.195242	2.56328	-0.177697	-0.941727	2.48598	3.03287	-0.285676	-1.93364	-1.58863	2.27284	-0.031922	-0.377525	-1.31967	-1.07088	0.645365	1.36479	-0.68414	0.401493	-0.318013	0.676464	1.66475	0.680304	0.53005	0.867453	-1.06562	-0.560879	1.73945	0.293087	-0.998825	-0.481094	-0.367937	-0.0770877	-0.249064	-1.13367	-0.313729	-0.896465	0.670152	1.24489	-0.241226	-0.962428	0.908424	-0.0439483	3.65416	-2.00023	1.28832	2.09371	1.62864	1.84903	0.668309
CCNA2	2.40098	3.34296	2.79731	1.25809	1.00348	0.0620592	1.06832	0.768307	1.68902	0.0949957	0.541962	3.10329	1.89222	0.609247	0.146738	0.939521	1.01353	0.451799	0.491915	1.14192	1.47584	3.01401	1.34444	-0.235083	-0.4877	3.23486	1.26919	0.509403	0.817729	1.29457	1.23767	0.5015	0.724507	-0.156106	-0.325679	0.116654	0.658549	-0.139969	1.37556	1.1334	0.975938	0.248003	-1.87259	1.6669	0.871791	0.378765	-1.07457	0.870518	0.637415
SLC18A2	0.253703	1.47003	-0.335508	0.463995	1.70345	0.754931	-0.294519	-0.0694829	1.10108	0.412363	-0.0988354	0.164281	0.122064	-1.54999	0.333632	0.444654	0.856281	0.462082	0.709112	-0.324944	0.441942	2.08209	2.99082	0.899689	0.535798	0.171029	2.0706	-1.21123	-0.734052	0.416943	-1.61478	-0.0743946	-0.3428	0.374426	0.213933	-0.478695	-0.0242332	-1.3649	-0.267646	0.138608	6.2398	-0.0277257	2.71657	0.899908	5.38159	0.448691	0.091208	0.243436	0.673445
GPR137B	-0.512326	-4.78775	-4.10667	-1.96949	-1.58562	-2.2563	-2.93063	0.827462	0.761376	-1.04057	0.0261464	-1.20424	-0.0489095	-0.408501	-0.157772	-0.20496	-0.0578112	0.446781	-0.611511	0.435799	0.791987	-3.97334	-1.35004	-0.428288	0.406058	-2.23981	-1.68512	0.403949	0.378187	0.377974	0.0121057	-0.140952	0.445293	-0.0403761	1.2828	0.0926398	0.0222352	-1.46208	-2.73283	4.28017	-1.87762	-0.144769	-2.37018	-0.0961642	-0.860674	-0.513309	0.712365	0.501298	0.348217
CDK5	-0.250713	0.153488	0.304641	-2.81441	-1.21088	-1.66288	0.129276	0.621059	0.299548	1.26042	-0.149479	-0.952604	0.457616	-0.162525	0.659867	0.432036	1.05177	-0.656287	0.221839	1.08734	0.397866	-0.420725	-1.29963	-1.4394	-0.78887	0.158643	-0.830423	0.741971	0.462322	0.130562	-0.155791	-0.0431671	-0.620058	-0.215992	-0.0557937	1.44452	2.56739	-1.1738	-0.966181	0.699936	0.52679	-0.850565	-3.58811	0.837876	-2.14842	-0.0675032	0.0241069	1.31671	0.518782
CNR1	-1.0398	-0.789445	-1.36604	-1.16262	-0.650495	-1.03076	2.47237	-0.484267	-0.296311	-0.519931	4.32595	-0.694184	-0.319801	0.655121	-1.35906	-1.11845	-0.0285199	-0.482255	0.675197	-0.0436182	1.07529	-0.932941	-1.50527	-1.26257	-0.113713	-1.33767	-1.34886	-0.747234	1.45163	0.122983	0.115847	0.217582	0.22755	-0.463126	1.8899	0.939641	-0.189371	-0.75427	-1.3603	0.453278	-0.837746	2.30614	-0.503486	1.21187	-0.945159	-0.860104	1.01634	-0.716084	-0.278959
CDC7	0.129737	1.6544	1.32746	-0.0865374	-0.27044	-1.86255	1.85067	1.73218	2.10288	-0.907989	0.204944	0.979004	1.95553	0.720916	-0.144813	0.494762	0.375135	1.32533	0.86134	2.26152	0.455842	0.896415	0.185843	-1.49633	-1.10954	1.51975	-1.72004	1.13427	0.696253	0.777509	1.15698	0.572973	0.908976	0.528061	1.515	1.42778	1.23794	-0.105217	0.763042	1.22873	1.02379	0.0230934	-1.87951	1.93355	-0.878959	-0.445207	-0.920638	0.539989	1.31434
CD72	0.0324035	-1.0678	-0.868469	0.855991	0.4607	-0.535948	-0.833206	0.0434264	0.64934	0.844054	0.52436	3.33737	0.325733	-0.332946	1.49614	3.46863	0.0839662	-0.443245	-0.577631	0.100899	-0.0471874	-1.1111	0.414891	0.0588236	-0.26583	-1.41114	-0.240799	0.00863605	0.0448419	1.65441	1.3002	-0.632193	-0.802471	-0.295987	-0.344472	2.05248	1.12948	0.199023	2.18946	-0.228323	2.25915	-0.233688	0.0124558	-0.913252	2.49528	0.481976	1.36799	1.23845	0.630284
KIR3DL2	0.221829	0.225489	0.282535	-0.685262	1.53922	2.80231	-0.708608	-1.18574	-0.878328	1.84463	-0.805886	0.856034	-0.522926	-0.393577	1.08196	-0.804413	0.0516682	-0.542919	-0.719393	-0.752769	0.252363	0.278978	-0.948405	0.37803	-0.798954	-1.26305	-0.999981	-0.02552	-0.744852	-1.59959	-0.506791	-0.842065	-1.40969	5.70997	-0.709143	-0.868083	-0.289028	1.01631	0.771366	-0.739319	-0.670455	1.57974	4.0738	-1.36904	0.755325	1.86842	0.837357	0.0369746	-0.0888476
CAMTA1	-1.54755	-1.77096	-1.86697	-0.74347	-1.7318	-1.55899	1.37483	1.73183	1.44209	-1.69576	-0.462317	-2.03201	1.27492	0.544537	-1.44684	-1.30978	-0.574054	1.42796	0.400132	-0.299122	0.284068	-1.0185	-1.42388	-1.60715	0.924968	-1.61487	-1.70969	-0.453602	-0.227998	-0.0685938	-0.175015	0.0287924	0.708959	-0.362266	0.165644	0.868587	-0.370584	-0.539142	-1.38237	0.334847	-1.18923	-0.279249	-0.953271	1.6387	-1.69236	-0.805539	-0.999792	-1.60015	-1.31514
CD3E	-0.741658	-0.675277	-0.166118	0.953462	2.54882	1.0482	0.284819	-0.761175	-0.964126	0.481297	0.790369	0.805012	-0.836816	-1.70069	-0.936263	0.888023	-0.0842581	0.161352	-1.6978	0.514631	0.506855	-0.112825	-1.29099	0.383313	0.35518	10.6161	0.848793	-0.531831	-0.107886	-0.383389	-1.27093	0.133881	-0.980817	0.155552	-0.586078	1.61944	-0.148563	0.624377	-1.0438	-0.652995	-0.940849	0.233766	3.42118	-0.88813	4.14303	0.217669	1.35984	-0.833149	-0.465268
CMKLR1	-0.573112	-1.01737	-0.985111	0.330081	0.261267	0.461613	-0.99285	-0.477638	-1.01537	1.73505	-0.00341437	1.76909	-0.468476	-0.860799	-0.236775	3.29521	-0.985041	-0.487885	-0.59293	-0.247454	0.490162	-0.884653	0.259213	0.0407171	0.620879	-1.89514	0.534019	-1.12557	0.0678656	0.837175	-0.283674	-0.356098	0.0735874	-1.46657	-0.471163	2.59851	0.684158	-0.0163281	0.350037	-0.704982	-0.253948	-1.53431	2.4659	-1.31988	1.24616	0.213517	-0.0426759	-0.211003	-0.645088
MMP12	4.07037	-0.530549	-0.350163	1.61865	5.31269	-0.0800996	3.61597	-0.471604	0.114467	-0.30957	-0.554564	-0.417578	0.606162	-0.4993	3.58579	0.596086	-0.323453	-0.46538	-0.392576	-0.443992	-0.512599	-0.297939	4.68148	1.70844	2.62264	-0.411067	2.92294	-0.376963	-0.415008	-0.48389	-0.412328	-0.437461	-0.521931	-0.171707	-0.130447	-0.497149	1.04702	-0.229805	4.71764	-0.438317	4.52572	-0.387017	-0.0581097	1.34058	4.53739	-0.109664	0.78578	1.8362	0.77743
ITGA4	-0.393632	-0.772684	3.57499	0.459219	0.80233	0.251914	0.665595	-0.222082	1.04363	1.21849	2.15413	7.62142	1.22712	-0.214728	1.13411	5.10733	0.218944	-0.959538	-0.0369869	-0.664169	1.54214	-1.00886	-0.0687071	1.1505	2.02989	6.32298	0.14083	-0.561045	-0.203825	1.2359	0.0249922	-0.540732	-0.518341	0.209749	-0.251904	1.03277	-0.389238	-0.0956287	0.610984	0.610008	-0.248311	-0.171656	-0.105065	0.322443	1.92781	0.115825	0.405472	1.63984	2.12684
MS4A1	-0.093195	0.31501	-0.0677868	0.161836	1.71989	1.78713	0.445073	-0.735424	-0.188675	0.317884	-0.50809	16.667	0.0816153	-0.671314	1.03051	-0.296056	-0.208123	-0.0431837	-0.856788	0.773797	1.57102	0.367163	0.256105	-0.239698	-0.572591	0.409453	1.80101	-0.636421	-0.178646	-0.262341	-0.617769	-0.113843	-0.396987	-0.114223	-0.175774	0.496594	0.418061	0.0274148	2.16462	-0.300061	0.347673	0.121937	1.88114	-0.40222	9.13817	0.339161	-0.118197	-0.0528819	0.0607418
CLEC5A	-1.56548	-1.55928	-1.62865	0.214522	-0.421763	-0.364645	-1.58368	-1.70482	0.659746	0.0658336	0.732881	-1.68717	0.206882	-1.38926	-1.37112	0.850225	1.83148	-1.29895	-1.49569	-0.429674	0.188513	-1.52769	-0.871286	0.460552	0.559014	-1.81405	-0.821154	-0.486129	-1.33404	-0.759801	0.241438	1.03406	-1.23885	0.0477135	1.55709	-1.3221	-1.06959	0.180366	-1.33364	0.903113	-1.30313	0.00721982	-0.278031	-1.00003	-1.12818	-1.00712	1.10053	0.991331	1.24926
FCRL2	-0.234383	0.496248	-0.49511	-0.508596	1.62601	2.54236	-0.371947	-1.03852	-0.393163	-0.0612361	-0.435953	1.86326	-0.468077	-0.665529	1.77235	-1.40852	0.0721895	-0.418441	0.476623	0.513573	0.591422	0.259661	1.33101	-0.429881	0.408916	-0.755796	1.2101	1.11947	0.407302	-0.459106	-1.13013	-0.595451	-0.419839	-1.01091	-0.132763	-1.0619	-0.198371	-0.730562	8.88418	0.113596	1.76998	0.91491	1.37849	-0.429705	6.82201	0.523075	-1.34353	0.237542	-0.743004
IARS	1.08286	1.91673	2.19739	1.09736	-1.02162	-0.151951	0.946174	0.410086	1.06	0.612068	1.28786	1.63996	1.64319	1.12784	0.314023	0.331471	0.325072	0.3561	1.3532	0.0723876	0.935592	1.05186	1.49843	0.108624	0.154774	2.36114	-0.427096	1.34047	0.0836014	1.17661	0.840218	-0.0754324	1.23053	0.982284	1.25248	-0.261954	-0.978122	0.0834418	0.111842	0.914666	-1.05322	0.26359	-7.41224	0.280395	0.234096	-1.8147	0.443192	0.660644	1.33366
KRT23	4.20588	0.473564	-0.000829532	1.21727	0.792166	3.43629	0.0232237	-0.478758	-0.209887	-0.0293178	-0.366334	0.153321	-0.45433	-0.373448	-0.0634496	-0.0390539	-0.451002	-0.524433	-0.194947	-0.354123	-0.262805	0.0684737	0.862535	10.5448	-0.340557	3.90719	8.09306	-0.28027	-0.597029	-0.243122	-0.258529	-0.43405	-0.467299	0.012858	-0.32756	-0.543691	0.00365695	0.304931	1.84487	-0.312848	10.5742	-0.222682	1.23833	-0.29008	0.922039	0.539091	-0.0333797	-0.113567	-0.167857
CD200	-2.11601	-2.41128	-2.52214	0.619006	-0.129081	-0.333741	1.85019	0.717947	1.58791	-1.08489	-1.21378	0.647522	0.679088	0.295345	-1.39645	-1.83069	-1.6682	-1.86725	0.209942	1.2767	1.22535	-2.42288	-1.14128	-0.427886	0.0173656	-0.25569	-0.376421	0.66223	-0.423123	-0.929441	-0.327207	-0.0500588	1.31036	-0.657182	0.117003	0.441363	0.0501426	-0.252062	-0.984824	-0.508779	-0.757115	-0.564924	-1.56766	1.70579	-0.921211	-0.48632	-0.471967	-1.39759	-1.42769
CCDC88A	-2.55724	-0.367581	-1.21724	-2.58693	-2.11301	-2.88776	0.0341178	-0.0563021	1.29115	-1.93597	0.773685	-0.507719	1.59792	0.632441	-2.1127	0.855665	-0.501846	1.39532	0.512	-0.160803	1.16063	-0.665999	-1.57143	-1.34573	0.904962	-0.231311	-2.31493	1.07079	-0.525086	0.901776	0.0770066	1.5644	1.33693	0.0773363	-1.00836	0.777171	-0.683226	-0.0946276	-2.12755	0.78522	-1.03821	1.33684	-2.28675	0.172523	-2.3716	-1.34323	-1.23679	-1.42135	-1.07627
ACTG1	0.92446	-1.36179	1.51398	0.482543	-2.0481	-2.57982	0.400103	1.9828	1.25097	-0.992808	0.904257	0.767724	1.9167	-0.870443	0.681606	-1.58365	-0.595383	0.12502	-0.783084	-0.206401	1.41316	0.361029	1.10963	0.660391	1.49131	0.95959	0.295434	0.150382	-0.795942	1.89684	-0.855799	0.249106	0.969611	0.126059	0.436747	0.606864	-0.725256	-0.56899	-1.23729	1.77592	-0.380073	-0.0987439	-2.94312	1.40026	-0.744251	-1.35835	0.25544	-0.356866	0.325474
CD55	3.04956	5.03223	3.02625	2.27791	1.56622	3.73611	-0.558911	0.127273	1.08602	-0.212884	-0.471056	1.14918	-0.436658	-0.619439	3.51238	-0.245858	-0.187807	-1.13728	-0.771685	-0.977239	0.349993	0.916556	2.47749	4.33047	0.241968	3.22371	2.48327	-0.984215	-0.734067	0.6527	-0.386028	0.305224	-0.345571	-0.594705	-0.0759456	1.98222	0.951983	-0.973799	0.903384	0.401457	1.37686	-0.645106	2.80271	0.962626	2.45574	-0.301385	0.413993	-0.166423	-0.145349
RUNX2	-1.11479	-0.00903734	0.1833	0.0730898	1.45242	2.63957	0.925508	-1.55665	-1.8421	-0.846048	-0.939489	1.84274	-0.914084	-0.836541	-0.692452	-0.338788	-0.106491	-1.28875	-0.811904	-0.322372	-0.457744	0.604164	-0.679959	-0.104863	-1.20024	-1.59648	0.140044	0.205191	0.530226	-1.40949	-0.685425	-0.405806	-1.24254	1.56852	-0.307744	-0.873215	-0.110773	-0.217642	0.42958	-1.56476	0.180366	0.296432	2.04755	-1.16604	0.666185	1.16466	-0.00855928	0.373297	-1.13075
S100A4	0.752123	2.94467	1.20258	2.03423	1.1843	1.17122	-0.710934	-1.39069	0.0869212	2.08432	0.18626	0.567687	-1.4586	-1.3057	1.26342	1.722	1.07799	-0.375041	-1.5	-0.401582	0.93839	1.49535	1.12655	3.12499	0.76749	1.64161	1.33755	-0.79774	-0.840402	0.0428524	0.0856807	0.634019	-0.635264	-1.31875	0.762975	1.27736	0.92674	-0.247396	0.922954	-0.132423	2.40679	-0.314997	2.37125	-0.879081	1.43727	1.18084	1.12787	1.62358	1.06208
C11orf75	2.26123	1.4631	0.92997	0.947067	1.98499	2.36006	0.404354	0.120255	0.807656	1.67624	0.242848	2.43998	-0.510238	-0.601147	2.16989	1.70728	-0.00320484	1.07076	-0.449759	0.449477	-0.111208	-1.09065	1.77127	0.639952	0.134803	0.748751	1.34975	0.305501	-0.777018	1.73739	-0.0793317	0.647491	0.237947	-2.09827	-0.653635	1.39829	1.48341	-1.1734	1.37941	0.296729	0.946668	-1.58312	0.192073	0.728384	2.6077	0.459254	1.70115	1.18264	0.712501
IL23A	2.65089	0.688021	2.85623	1.49225	2.14418	1.08793	-0.377451	-0.856847	-0.780658	-0.0922435	-1.1674	2.09187	-0.944679	-0.350259	1.48894	0.183052	-0.0201628	-0.224217	0.305553	-0.420727	-0.959123	-0.0400584	1.04043	2.59074	-0.596822	0.43972	4.60878	0.122631	-0.278156	-1.0589	-0.506765	-0.262115	-1.25041	-0.800057	-0.0467506	-1.31411	-0.241287	0.64636	8.53926	-1.21342	6.45427	-0.228493	1.73569	-0.812586	2.1993	0.233437	-0.0431975	-0.28033	-0.59
APOBEC3A	4.74617	-0.297425	-0.54606	0.128871	1.53411	0.679856	-0.515133	-0.629747	-0.873424	1.44076	-1.00561	-0.205776	-0.547636	0.0241295	1.91398	3.00288	-0.425286	0.843942	-0.0950997	0.128549	1.94802	0.0163791	8.77147	0.664239	-0.825349	-1.12078	0.971313	-0.875214	-0.562478	-0.758911	0.18433	0.0155718	-0.275536	-0.740771	-0.641376	0.164441	1.23885	-0.201255	1.66794	-0.789404	0.95212	-0.0487028	4.57871	-0.280484	2.80721	0.813802	1.16745	0.315904	0.346873
B3GALNT1	-0.854987	-3.05205	0.193799	0.733372	-0.0385486	0.484429	2.02073	0.220247	1.89889	-0.203105	0.29558	-2.16156	1.14195	0.498364	1.68384	-0.289255	1.03885	1.29972	0.346178	1.21607	0.815183	-1.11636	-1.21516	0.909292	1.04834	-0.59869	-2.27797	0.617923	0.681203	0.249924	0.567335	0.0578641	0.787462	-0.689994	-0.898845	1.45781	1.53539	-1.44853	-2.27746	1.41278	0.332837	-0.634676	-2.52447	1.52329	-2.23462	0.137128	0.42551	-0.435129	-1.1636
CCR7	0.639576	0.487545	-0.24923	-0.336429	1.61195	-0.41584	-0.46301	-0.938578	0.131576	0.875123	-0.190197	14.3645	-0.374073	-0.411128	1.66322	1.01705	-0.147388	-0.40949	-0.360515	-0.120816	2.00456	-0.201331	0.344757	0.49434	-0.188873	-0.294815	1.35441	-0.551158	-0.634565	-0.442247	-0.309304	-0.0636647	0.392113	-0.600255	-0.59889	0.0834864	2.49492	-0.73392	2.43302	-0.278171	1.01581	-0.0920696	3.42236	-0.431361	8.0214	-0.346903	1.14583	-0.0193391	-0.300307
GMPR	-1.49478	-1.15141	0.0524043	1.09938	-0.83185	1.84147	-1.40113	0.694392	0.124736	-0.00425683	-1.21094	-1.2888	-1.08007	-1.46213	-1.30023	-0.471955	0.21543	1.98285	-1.78954	-0.591406	1.00421	-1.42801	-0.263461	1.04978	-0.0154785	-0.0651365	-1.13344	2.20249	-0.734914	-0.249185	0.931038	2.56343	1.45302	-0.500523	-0.717341	1.88409	-0.818458	-0.217635	2.90558	-0.980648	1.67483	-0.265958	-0.814885	-0.288159	-0.800845	-0.775321	-0.768726	-0.91704	-0.847063
GZMK	0.199677	-0.759947	-0.74241	0.415132	1.40869	-0.150874	-0.533233	0.208856	-0.778864	0.313404	2.7542	-0.566056	-1.0506	-0.436114	2.4088	3.87865	0.111387	-0.542993	-0.897554	-0.209711	1.98654	-0.516871	1.53362	-0.557832	0.266349	-0.785171	3.61897	-0.655935	-0.622647	-0.554449	-0.163417	-0.524122	0.207398	-0.626463	-0.735774	3.27702	1.77842	-0.28669	3.08631	-0.877234	4.26721	-0.872655	1.07362	-0.303676	6.06038	0.303131	0.446156	-0.0877184	-0.568036
C5orf15	0.951019	-0.167219	1.08198	0.997269	0.206823	-0.665543	-1.30168	0.698823	0.609228	-0.0446864	0.292263	0.475323	0.921086	-2.03247	0.113917	1.36102	0.894003	1.19064	-2.06243	-0.0289866	-0.071825	1.28468	-0.720451	0.464045	1.49585	0.640253	-1.05175	-1.08717	-0.795973	0.161989	-0.505226	-0.661939	0.247837	-0.547893	0.464969	1.58693	0.72085	-1.50038	-0.415237	0.629123	-0.00139008	-0.170539	-2.58992	0.254992	-0.60189	-0.167578	0.809098	0.9824	0.719264
GZMH	-0.646846	-0.76023	-0.573631	0.0831041	1.78484	0.400085	-1.06529	-0.799482	-0.731322	1.71317	-0.372533	-1.01168	-1.11996	-0.117053	2.91538	2.45077	-0.0233172	-0.73837	-0.617705	-0.0615315	-0.118517	-1.09671	1.35765	-0.884795	0.0643987	-1.43944	1.83759	-1.30338	-0.412963	-0.720959	0.328727	-0.0163592	0.579616	-0.508699	-0.537033	2.82735	0.954879	-0.157224	3.91717	-1.14771	2.59731	-0.604321	3.12693	-0.646967	5.01523	1.7166	-0.225628	0.27806	-0.147354
LILRA5	-0.481747	-0.518712	0.0116784	-0.3702	2.15018	-0.545128	0.254186	-1.53717	-1.61983	2.01704	-0.926791	-0.859993	-1.05553	0.179781	2.48761	-0.927986	-0.243938	-0.914905	-0.00797919	0.471907	0.276946	-0.663956	-0.0558619	-0.711603	-0.487898	-1.16643	0.537911	-0.694022	-0.262678	-1.55905	-0.440231	-0.300402	-1.08483	1.2574	-1.11198	0.500706	1.2758	1.26105	5.02108	-1.64503	0.806138	0.279239	2.503	-1.21604	-0.66405	2.4501	2.21169	-0.0122886	-0.974841
FGF18	0.049625	0.983703	-0.255277	4.05659	0.823575	4.01722	-0.0675621	-1.23939	-0.644347	0.105012	-0.809654	0.883644	-0.247664	-0.373105	0.456099	-0.340214	-0.250339	-0.799084	-0.32015	-0.2218	0.156035	1.16912	0.0625704	14.1756	-1.14024	-0.48268	1.83267	-0.818913	-0.174757	-0.809381	-0.280798	-0.449302	-0.792556	-0.607822	-0.152136	-1.06408	-0.390836	2.57913	0.650927	-1.0293	1.6145	0.641678	2.85141	-1.01779	-0.389323	1.41415	-0.283573	0.577478	0.531764
LAMP3	4.76756	-0.715464	-0.243528	1.64354	1.66126	1.57517	-0.105785	-0.601923	-0.156063	0.69256	-0.592535	4.3155	-0.583775	0.0708432	3.56366	1.02364	-0.538889	0.332056	-0.111763	-0.386034	0.159477	-0.60906	5.32201	2.63974	-0.102566	-0.378386	1.00339	-0.631762	-0.546889	0.752025	-0.425112	-0.343248	0.0577052	0.431181	-0.331621	0.112747	-0.498508	-0.535958	1.92982	0.138311	3.02122	-0.398197	5.48946	-0.495386	5.60767	-0.0471948	0.184736	0.319535	0.457771
CDK5R1	-0.0524903	-1.52825	0.0683789	-1.63467	-1.26613	-1.32649	1.55958	2.19431	1.27986	-1.26492	-0.965647	-1.19753	1.13895	0.968811	-1.2746	-1.77572	-1.14492	0.5546	0.927581	0.70488	0.375417	-1.48051	0.153291	-1.55291	0.118802	-1.47388	-1.78699	-0.248662	-0.195876	-0.0149405	-0.416171	0.47914	1.43463	0.2848	0.171612	0.1382	-0.00336534	-0.301393	-1.25966	0.514048	-1.02634	-0.403312	-0.987926	2.59517	-1.52797	0.258883	-1.57941	-1.28933	-1.01911
STAP1	0.85287	-0.0321992	-0.0665288	-0.0868839	0.832323	1.27656	-0.916191	-0.701776	-0.750705	1.21265	-0.896394	14.112	-0.535629	-0.564606	1.46912	0.733453	-0.654052	-0.129488	-0.0813026	-0.289275	0.959385	0.675509	1.81065	-0.0753996	0.595374	-0.396912	2.3446	-0.340477	0.28986	0.212996	-0.45379	0.020779	-0.245271	0.372485	-0.609678	0.84796	0.208726	0.157986	5.36023	0.129994	1.19512	-0.762723	1.98146	-0.659039	4.5632	1.05819	-0.285569	-0.40886	-0.0250517
CCL18	2.88405	-0.37917	-0.543344	-0.0996474	3.72402	0.0895162	-0.324756	-0.670597	-0.439744	-0.41887	-0.651789	-0.361646	-0.537047	-0.559382	2.47633	2.27211	-0.414831	-0.578468	-0.453753	-0.502815	0.671223	-0.403655	3.23574	1.75937	-0.278419	-0.588784	2.48745	-0.522188	-0.352976	1.0408	-0.559748	-0.487999	-0.360684	-0.358923	-0.394681	-0.445142	-0.249648	-0.283028	2.10859	-0.633692	2.34947	-0.128133	1.25855	-0.630422	4.54434	-0.210404	-0.101453	1.85522	0.963157
TOX4	0.839207	-0.15947	-0.322999	-1.18518	-2.92093	-1.76538	-0.105426	0.80371	0.321866	-0.379039	1.37208	0.354832	0.182483	0.0390477	-0.280591	-0.719748	0.543155	1.52109	-0.462618	0.591413	0.901944	-0.515397	1.06552	0.00803828	0.0147475	1.28853	-0.867377	2.0355	0.492294	1.36921	1.17114	0.851344	1.59766	-0.464374	0.10077	1.96856	1.05003	-0.215764	-1.17253	1.61719	0.381237	0.338007	-1.92505	1.99075	-1.89728	-2.83128	0.101691	0.00896379	-0.219896
TRAF3IP2	0.508303	-0.998513	-0.601397	-1.79165	-1.19195	-0.0329188	-3.04333	-0.530474	-0.427907	-0.121701	0.206346	0.619544	0.492398	0.380407	-2.25318	-0.793009	0.414193	1.91858	0.521516	0.074978	-0.253575	-1.03418	1.05332	-0.851198	-0.510891	-0.206416	-1.56166	1.01757	-0.0375903	1.21119	0.286948	1.2789	1.80807	-1.11171	0.0968054	0.600692	-0.715383	-0.254372	-2.11616	0.0624502	-3.04775	0.582804	-2.07404	-0.689823	-1.22092	-0.825065	1.57333	0.265381	0.150266
EXO1	1.5964	3.99906	2.05644	1.05465	1.15568	-0.511181	3.99336	1.85621	2.38521	-0.137319	-0.710852	2.21974	2.28687	-0.258581	1.58576	0.176602	0.650389	0.0445579	-0.250448	0.88039	0.238169	2.72415	0.968928	-0.393988	-0.596603	3.25022	-0.464945	0.970775	1.08994	0.0891226	1.26924	-0.530637	-0.136248	0.539139	0.223952	0.333674	0.273649	0.220551	0.370063	0.997437	1.57357	-0.387915	-0.844682	2.4233	0.69686	-0.161492	-1.0113	1.22256	1.3929
CR2	1.02946	0.692463	0.880007	-0.0311214	0.737136	1.07959	-0.52687	-0.651087	-0.480916	0.898266	-0.249837	15.5482	-0.433358	-0.448181	1.28604	0.337203	-0.163371	0.500503	-0.0748465	-0.476723	-0.370554	0.827098	0.960307	-0.0814803	0.0849529	3.58834	1.15747	0.244343	-0.226371	-0.175621	-0.634062	-0.267477	-0.837395	0.213976	-0.595241	0.18361	-0.322028	0.00664769	0.485173	-0.460268	1.1176	-0.205742	2.22838	-0.204828	8.15241	0.88681	0.643434	-0.530141	-0.485244
CCL4	0.129197	-1.03022	-1.33463	1.22548	0.828155	-0.0635411	-0.432608	0.397561	0.988519	-0.0164587	-0.320162	2.7279	0.287412	-1.11104	0.612791	2.16832	-0.336542	-0.443946	-0.976222	-0.64311	-0.631911	-1.35	1.33027	0.243912	0.0564853	-1.60496	0.681396	-0.919736	-0.706405	-0.45022	-0.571268	-0.536606	1.31175	-1.32621	-0.617816	1.16627	2.64959	-0.469694	1.37191	0.482878	1.43937	-1.25647	0.280196	-0.274614	1.40963	0.240456	0.311426	-0.395067	-0.206059
DACH1	0.805546	-0.895329	-1.01419	0.623409	0.825985	0.479949	0.406733	2.17318	4.29472	-0.33819	-0.771365	-0.807373	-0.764306	0.813706	1.37252	-0.697574	1.32026	-0.5175	1.04403	0.353022	-0.191398	-0.157767	-0.453402	1.15408	-0.213265	-1.1006	1.35468	-0.136035	0.0844605	-0.681576	-0.313868	-0.276424	-0.317912	-0.465032	-0.053693	-0.298072	2.52325	0.41479	2.56696	-0.78098	3.0925	-1.00594	0.811288	3.21978	-0.104689	-0.332845	-0.157027	0.237439	0.17345
COL4A1	-0.677524	-2.94147	-3.814	0.0685049	-0.545966	-1.29839	0.866088	-0.628488	0.561496	0.0755796	0.978168	-3.69767	0.230195	-0.120979	-1.10588	-0.0324245	-0.480841	-0.198916	-0.16222	-0.696428	1.18635	1.17072	-0.194176	0.742699	0.357019	-1.3122	0.512571	0.402662	0.907385	1.49207	0.99087	0.58415	0.0179101	0.677534	0.846415	-0.289364	-0.168882	0.759809	-0.499956	1.40531	-0.312357	0.947056	-1.921	0.558636	0.0476293	-0.4064	-0.30775	0.134112	0.693486
CD40	2.01164	-0.894455	-0.429615	1.8722	1.23538	1.67598	0.784248	-1.03497	-0.195092	0.838615	-0.281689	8.88906	-0.670075	-0.782086	0.864492	1.42135	-0.67852	-1.07129	-0.850274	-0.7475	0.60311	3.351	2.89435	1.2251	1.85048	-0.181659	1.76927	-1.05109	-0.00272282	0.488884	-0.225309	-0.00848571	-0.615321	0.0237543	-0.698212	1.06628	0.970843	-0.491751	1.72036	-0.0236428	3.49715	-0.273729	0.794769	-0.569122	4.36043	0.0302678	0.809996	0.207323	-0.0271104
NCAM1	-2.47662	-2.20236	-2.1929	-2.34247	-1.8803	-1.86576	-0.324321	2.11532	1.9001	-1.89717	-0.619989	-2.17963	1.72207	1.20612	-2.39628	-2.02904	-0.753764	0.896255	1.25248	0.298255	1.33608	-2.06287	-2.4139	-2.15496	0.768292	-2.24102	-2.2836	0.653104	-0.414897	0.0365588	0.545037	0.314511	0.207695	0.0944331	-0.406593	-0.43192	-0.272603	-0.363665	-1.94029	0.840146	-2.44831	0.269365	-1.61608	1.86551	-2.24012	-0.526017	-1.32893	-1.74758	-1.37116
CD59	-0.603195	0.67102	0.550818	-0.460363	0.32619	0.905367	-1.00012	-1.08147	0.473017	0.995176	0.846945	-0.788497	-1.43463	-1.28145	-0.145883	0.63738	-0.3044	-0.466027	-1.17229	-1.97777	0.215152	-0.127042	1.01405	1.276	1.44873	0.436514	0.866769	-0.284262	-1.13473	1.39555	-0.940597	-0.0402162	-1.72654	0.0482562	-0.455227	1.23933	0.599134	-2.16575	-1.10477	0.244573	-0.825092	0.384509	-1.46516	-0.234387	0.211483	-0.213629	1.5261	0.455747	0.0419527
CD209	0.613498	0.201843	-0.135272	0.703214	1.97235	0.523855	0.87524	0.0291076	-0.96035	-0.713757	-0.281687	-0.536247	-0.773947	0.469539	0.406758	2.09197	-0.723498	-1.10495	-0.0791527	0.285048	0.521603	-0.471209	1.54796	0.743501	0.406699	-1.36188	1.52858	-0.885322	-0.211235	-0.369585	0.208453	-0.147814	-1.10291	-0.404857	0.371811	-0.502879	-0.637473	0.439318	1.62961	-1.1003	1.05165	-0.149768	3.29551	0.0292917	2.52095	-1.27629	0.904801	0.670043	0.136778
MICB	0.148892	3.5321	4.59318	2.50346	0.00246624	0.787247	-0.610892	-1.62452	2.03149	0.999575	0.606572	3.35372	-1.15289	-1.04125	1.11164	1.29606	1.64408	1.99017	-0.982853	3.13527	2.18942	5.43464	1.34444	0.340666	0.55484	3.64451	0.752286	1.15194	-0.526833	1.78799	1.89072	0.179954	-0.670373	-1.128	-0.148738	2.61044	0.799469	-0.670231	-0.619785	0.593819	1.05052	-0.756274	-0.00647009	-0.846094	1.29124	-0.838206	2.01427	-0.044401	-0.695821
[truncated: 16 more rows]
[truncated: 340 more columns]

## Sheet: 104 Upregulated
UniqueID	TCGA-28-5216-01	TCGA-02-0038-01	TCGA-02-0021-01	TCGA-02-0057-01	TCGA-02-0046-01	TCGA-02-0054-01	TCGA-06-1087-01	TCGA-19-5960-01	TCGA-32-2634-01	TCGA-06-0206-01	TCGA-02-0075-01	TCGA-02-0011-01	TCGA-19-1390-01	TCGA-26-5133-01	TCGA-28-5209-01	TCGA-06-0130-01	TCGA-28-2509-01	TCGA-19-2621-01	TCGA-76-4932-01	TCGA-12-3646-01	TCGA-19-2623-01	TCGA-02-0024-01	TCGA-28-5215-01	TCGA-02-0043-01	TCGA-41-4097-01	TCGA-02-0116-01	TCGA-02-0009-01	TCGA-08-0386-01	TCGA-12-1600-01	TCGA-32-2491-01	TCGA-26-5132-01	TCGA-27-1838-01	TCGA-02-2485-01	TCGA-15-0742-01	TCGA-14-0867-01	TCGA-32-2632-01	TCGA-12-3644-01	TCGA-12-0692-01	TCGA-28-5208-01	TCGA-06-5858-01	TCGA-28-5214-01	TCGA-02-0070-01	TCGA-02-0034-01	TCGA-41-5651-01	TCGA-02-0003-01	TCGA-14-3476-01	TCGA-06-0197-01	TCGA-06-0176-01	TCGA-06-0176-01
[truncated: 104 more rows]
[truncated: 336 more columns]

[truncated: 1 more sheets: 135 Downregulated]
